# Supplementary material for: Comparing artificial intelligence and human coaching goal attainment efficacy
Source: PLoS One. 2022 Jun 21;17(6):e0270255. doi: 10.1371/journal.pone.0270255 (PMC9212136; doi:10.1371/journal.pone.0270255)
Supplement: S1 Data — (XLSX) [file pone.0270255.s001.xlsx]

## Sheet: in
Group	G1_successful_tp1	G1_successful_tp2	G1_successful_tp3	G1_successful_tp4	G1_successful_tp5	G1_successful_tp6	G1_successful_tp7	G1_successful_tp8	G1_difficult_tp1	G1_difficult_tp2	G1_difficult_tp3	G1_difficult_tp4	G1_difficult_tp5	G1_difficult_tp6	G1_difficult_tp7	G1_difficult_tp8	G2_successful	G2_successful_tp2	G2_successful_tp3	G2_successful_tp4	G2_successful_tp5	G2_successful_tp6	G2_successful_tp7	G2_successful_tp8	G2_difficult	G2_difficult_tp2	G2_difficult_tp3	G2_difficult_tp4	G2_difficult_tp5	G2_difficult_tp6	G2_difficult_tp7	G2_difficult_tp8	Goal1	Goal2	GoalAtt1	GoalAtt2	GoalAtt3	GoalAtt4	GoalAtt5	GoalAtt6	GoalAtt7	GoalAtt8	rev1_type	rev1_outcome	rev1_prox	rev2_type	rev2_outcome	rev2_prox
1	6	6	7	7	8	7	8	8	6	5	5	5	5	5	5	5	5	5	8	6	6	8	7	7	5	6	6	6	6	5	5	7	I want to get more organised in my life, combining my uni work and part time job	Get my stress level more balanced	30.5	30	41.5	35.5	38	37.5	37.5	44.5	1	1	0	1	1	0
3	1	5	4	5	2			6	7	5	6	5	5			5	6	4	8	5	3			8	6	7	5	5	5			5	Lose weight by eating clean and exercising (Healthy lifestyle)	Getting a first in my assignments	21.5	26.5	32	25	12.5			35	3	1	1	3	1	0
2		1	11	11	11	10	8	5		4	5	5	6	5	6	5		6	6	8	6	11	11	9		5	5	7	6	6	6	6				17	42.5	55.5	51	58	57	39.5
2			5								5								4								2										16.5
2		3	2	1	10	9	7	2		7	7	7	6	6	6	7		9	9	9	10	9	11	11		5	5	3	3	4	4	5				33	29.5	17	45	45	43	34.5
3
3
3
3
3
3
3
3
3
3		7		8	7			9		6		7	7			7		7		8	8			9		6		7	7			7				42		56	52.5			63
3				8								5								6								6										38
4			4	4	4	8	7	6			6	7	7	7	7	7			3	5	3	5	7	7			7	5	7	6	7	7					22.5	26.5	24.5	43	49	45.5
4
4			7	6	7	7	8	11			5	5	5	5	5	5			1	1	6	1	1	5			4	5	4	4	4	6					19.5	17.5	29.5	19.5	22	42.5
4			2	2	3	4	4	2			6	6	6	6	6	7			2	2	2	5	5	3			5	5	5	5	5	6					11	11	14	24.5	24.5	16
4			1	1	1	1	1	8			7	7	5	6	6	7			9	4	1	6	6	11			5	6	6	6	6	6					26	15.5	5.5	21	21	61
4			6	5	7	6	6	6			5	5	5	5	5	5			6	4	6	5	5	5			6	5	6	6	6	5					33	22.5	35.5	30	30	27.5
4			5	2							6	7							4	4							7	7									29	21
4			6								6								1								7										21.5
4			5	4	5	3	9	7			4	4	4	2	2	5			9	9	10	3	8	10			6	6	7	7	7	7					37	35	45	13.5	37	52.5
4			8								5								5								6										35
2	11	10	9	8	10	9	7	9	6	5	6	7	7	7	7	5	9	8	7	9	7	8	4	8	7	6	7	7	7	6	7	4	Getting a first class honours degree.	workplace sales achievement.	64.5	49	51.5	59.5	59.5	55.5	38.5	38.5	1	0	1	1	0	1
2	3	1	9	1	6	6	6	6	5	3	2	2	2	5	4	4	1	6	6	1	4	6	6	6	6	4	3	5	5	5	4	4	Getting badges for ppd1	Working on the report	10.5	13.5	18	3.5	16	30	24	24	1	0	0	1	0	0
1	7	8	11	11	11	10	11	11	6	6	7	7	6	7	6	7	4	8	6	8	9	6	8	9	7	7	7	7	7	7	7	7	Get First Grades 70 and Above	Win the UoG Enterprise Competition	35	52	59.5	66.5	64.5	56	61	70	1	0	0	1	0	1
1	7	8	8	8	8		11	11	6	6	5	6	6		6	7	4	2	3	3	4		9	3	7	7	6	7	6		7	7	Complete year 2 of studies with a 1st.	Wake up every morning at 6.	35	31	29	34.5	36		64.5	49	1	0	1	1	0	1
2	7	6	6	5	6	6	6	6	4	4	4	4	4	4	4	4	7	6	6	6	6	6	6	6	4	4	4	4	4	4	4	4	Become successful in my first year.	Understand Accounting to a extent where I can create statements without any looking back at textbooks.	28	24	24	22	24	24	24	24	1	1	1	1	1	1
3	6	6	6	6	7	6	11		5	4	5	5	5	4	4		6	6	7	7	7	6	6		5	4	3	5	5	4	4		I WANT TO TRY FOCUS ON MY EDUCATION , BY ENSURING I START MY ASSIGNMENTS BEFORE THE DEADLINE RATHER THAN ME COMPLETING THE ASSIGNMENT IN A SORT AMOUNT OF TIME.	TRY TO STAY HAPPY AND BE POSITIVE	30	24	25.5	32.5	35	24	34		1	0	0	1	0	0
3	6	6	10	8	7	6	7	11	3	5	6	5	6	5	5	5	3	3	7	9	5	8	7	5	3	4	2	3	4	4	4	3	Pass my first year of university	Try to do more fitness in my week	13.5	21	37	33.5	31	31	31.5	35	1	0	1	1	0	1
4	10	10	11	10	10	10			5	3	6	4	6	5			8	1	2	4	6	5			4	7	6	5	5	5			Get a good grade at uni	Travel the world	41	18.5	39	30	45	37.5			1	1	1	1	1	1
4	7	5	4	9	6	6	9	11	6	5	6	6	7	7	6	7	2	2	3	3	5	2	2	6	4	4	4	4	5	4	6	6	Completing my studies as undergraduate at the University of Greenwich.	Transform my passion/idea into business.	25	16.5	18	33	33.5	25	33	56.5	1	0	1	1	0	1
2	6	10	6	8	8	4	4	6	6	6	6	5	5	6	6	5	6	6	6	8	5	5	1	5	4	3	3	3	4	4	5	5	Complete all modules of the course with a minimum score of 75%.	To work out at least 3 times per week.	30	39	27	32	30	22	14.5	27.5	1	0	1	1	0	1
4	8	7	8	7	8	7	8	8	6	5	5	4	5	6	5	5	6	5	5	5	5	5	5	5	7	7	7	7	7	7	7	7	To achieve? a first class honours degree	To work in private equity/venture capital	45	35	37.5	31.5	37.5	38.5	37.5	37.5	1	0	1	1	0	1
2	11	8	11	11	11	10	11		7	7	7	6	6	6	7		6	9	11	8	11	10	9		7	7	6	6	6	7	6		to finish a group project on time as the contribution of my group members was very limited. Hence, I had to do 80% of the work by myself.	to work and study at the same time, I had to drop my work in order because I was not able to keep the pace with my studies	59.5	59.5	71.5	57	66	65	65.5		1	0	1	1	0	1
3	6	6	7	9	8	7	7		6	6	6	6	6	6	6		1	9	11	8	8	11	11		5	2	3	3	5	4	5		To gain overall mark of 75% in study year 1.	To undertake 80 employability points in year 1.	20.5	27	37.5	39	44	43	48.5		1	0	1	1	0	1
3	7	3							7	7							3	9							7	5							To be able to maintain a schedule to complete class readings on time; to read in preparation of each class.	To successfully contribute to and actively participate in a group to put on a live event in London in honor of a chosen charity.	35	33							1	0	0	1	0	0
2	9	7	7	7	9	9	2	6	5	4	5	3	3	3	4	4	6	1	3	5	6	3	9	9	3	6	5	5	5	6	3	3	i want to create a study schedule that is structured and helps me to do all my work to meet deadlines.	To start going to the gym 3 times a week	31.5	17	25	23	28.5	22.5	17.5	25.5	1	0	0	1	0	0
1	7	3	5	6	7		9	10	5	6	5	5	5		5	5	5	4	5	4	5		9	11	6	5	5	6	7		7	7	To finish university with 1st.	To secure a placement.	32.5	19	25	27	35		54	63.5	1	0	1	1	0	1
4	9	6	6	6	4	6	5	11	5	5	5	5	6	6	7	6	1	2	1	6	4	2	1	1	7	7	6	6	7	7	7	7	To achieve a first in my degree.	To secure a graduate job.	26	22	18	33	26	25	21	36.5	1	0	1	1	0	1
2	7	6	7	10	9	10	11	11	5	5	6	6	6	6	7	7	6	4	4	4	4	5	5	8	7	7	5	7	7	7	7	7	Pass year 1	To remain calm	38.5	29	31	44	41	47.5	56	66.5	1	0	1	1	0	1
3	4	3	7	1	1	7	10	10	5	5	6	7	6	5	5	6	3	7	6	9	8	10	11	5	6	7	5	5	5	3	6	6	To have assignments written at least a week before the deadlines so I have time to polish the work.	To reduce the amount of stress experienced on a regular basis and enjoy life a little more.	19	32	36	26	23	32.5	58	45	1	0	0	1	0	0
1	1	6	6	8	7	8	11	11	6	6	6	7	7	7	7	7	4	6	5	7	8	8	9	6	7	7	7	7	7	7	7	7	To finish the year with a 2:1.	To recover from ACL surgery and get back to sport.	17	39	35.5	52.5	52.5	56	70	59.5	1	0	1	1	0	1
2	6	7	6	4	9	7	11	6	3	4	4	5	5	5	2	4	8	7	6	5	6	7	9	6	5	5	4	5	4	5	5	4	To pass year one of my course.	To recieve a first class degree at the end of my academic course.	29	31.5	24	22.5	34.5	35	33.5	24	1	0	1	1	0	1
1	1	3	6	6		7	7	1	6	6	6	5		6	6	6	8	1	1	6		8	9	11	7	7	7	7		7	7	7	To achieve a 2:1 grade at the end of my first year or higher.	To receive offers for t least two summer placements or work experience placements at industry-leading companies in 2020.	31	12.5	21.5	36		49	52.5	41.5	1	0	1	1	0	1
4	7	6	7	5	5	4	6	2	6	6	6	6	6	6	6	6	8	8	7	8	7	8	8	10	5	4	5	6	5	5	5	5	To graduate from Greenwich University with a 2:1 or 1st	To obtain connections within the industry I wish to work in	41	34	38.5	39	32.5	32	38	31	1	0	1	1	0	1
3	9	1	1	6	1			1	7	6	5	7	7			7	6	6	4	1	6			1	7	7	6	7	7			7	To keep on top of all my uni studies, meet all deadlines, attend most lectures and tutorials.	To not let my head stop me from all the things I want to do, playing sports, socialising, attending uni.	52.5	24	14.5	24.5	24.5			7	1	0	1	1	0	1
2	3	7							6	6							3	7							6	7							Make sure that i stay on top of work and do not end up doing essay work and revision last minute	To manage my social, work and education life	18	45.5							1	0	0	1	0	0
1	3	6	9	8	11	11	11	11	5	5	2	4	4	7	6	3	1	7	6	9	11	11	11	11	7	3	5	4	5	5	3	3	Starting assignments no more than a week after they are given to me.	To look and apply for placements	11	25.5	24	34	49.5	66	49.5	33	1	0	0	1	0	0
3	5	7	6	6	5	7	6	11	5	5	5	5	4	4	4	3	4	6	4	5	5	6	6	7	5	4	5	4	3	4	4	3	Get a First grade for my overall Undergraduate degree.	To increase lean muscle mass and decrease fat mass all over my body.	22.5	29.5	25	25	17.5	26	24	27	1	0	1	1	0	1
2	5	5	6	7	7	7	7	8	4	4	4	4	5	4	4	4	6	7	8	5	6	8	7	5	4	5	4	6	5	6	5	6	To improve my English for better results while studying in a foreign country.	TO improve my time management skills for better productivity.	22	27.5	28	29	32.5	38	31.5	31	1	0	1	1	0	1
2	5	6	6	6	6	7	8	8	5	6	6	6	6	6	7	6	2	4	4	3	5	8	2	8	6	7	5	7	7	7	7	7	Attain my degree	To have my own business	18.5	32	28	28.5	35.5	49	35	52	1	0	1	1	0	1
3	11	9	11	11	11	11	11	11	6	5	6	6	6	6	6	6	11	11	11	11	11	11	11	11	4	4	6	5	4	5	5	5	To graduate with a first class degree.	To have a strong and happy family.	55	44.5	66	60.5	55	60.5	60.5	60.5	1	0	1	1	0	1
3	4	5	4	6	3			3	5	5	7	6	7			7	4	4	4	1	2			3	6	7	7	7	7			7	Actively engaging and ensuring I am consistently working towards all of my University modules	To have a better understanding of what careers I could enjoy	22	26.5	28	21.5	17.5			21	1	1	0	1	1	0
2	2	8	6	9	8	9	9		5	4	4	4	4	4	4		3	2	3	1	1	2	1		2	5	5	5	4	5	5		To achieve high grades in my studies	To go on vacation	8	21	19.5	20.5	18	23	20.5		1	1	1	1	1	1
3	6	5	3	6	4	6	1	1	7	6	7	7	5	4	7	7	3	1	3	1	1	1	1	1	7	7	7	7	7	7	7	7	To be the best student in class	To get a placement/internship	31.5	18.5	21	24.5	13.5	15.5	7	7	1	0	1	1	0	1
1	1	5	7	8	7	7	6	9	4	5	4	5	4	3	4	4	2	6	8	11	11	11	11	11	6	5	4	2	4	4	4	6	To attain 70% or above in each module	To get a part time job	8	27.5	30	31	36	32.5	34	51	1	0	0	1	0	0
2	6	1	6	6	6	8	7	9	5	4	5	5	5	6	5	4	1	3	4	3	1	9	7	7	7	7	5	5	7	6	5	5	To complete my degree with a 2:1 Grade.	To get a Job upon graduating.	18.5	12.5	25	22.5	18.5	51	35	35.5	1	0	1	1	0	1
2	5	7	5			7	8	11	6	7	6			7	7	7	1	1	2			1	1	1	7	7	6			7	7	7	To achieve a first class in my degree overall.	To get a job in the finance field.	18.5	28	21			28	31.5	42	1	0	1	1	0	1
3	10	11	6	11	11	11	11	11	5	5	5	5	5	5	5	3	3	1	1	1	1	1	6	11	5	5	5	6	7	7	6	5	To achieve a 2:1 overall in my degree	To gain experience in a marketing/advertising field	32.5	30	17.5	30.5	31	31	45.5	44	1	0	1	1	0	1
2	11	8	7	8	8	8	8	8	4	5	4	5	5	5	5	5	8	6	6	7	9	7	7	8	5	6	6	6	6	6	4	5	to get my bachelor with good grades	to find what i want to do in my life	42	38	32	41	47	41	34	40	1	0	1	1	0	1
3	8	9	8	8	9	8	10	10	3	5	5	5	4	5	5	6	1	5	8	10	10	9	10	1	5	6	5	5	5	6	7	7	Handing in a deadline a day before the deadline and being 100% happy with it, at this point making sure that I have had a chance for my tutor to give me feedback	To find a placement job that is going to challenge me and that I am going to enjoy	14.5	37.5	40	45	43	47	60	33.5	1	0	0	1	0	0
1	11	6	9	8	5	9	11	9	6	4	5	5	3	7	7	5	1	5	11	10	5	10	9	10	7	4	6	6	4	6	6	4	To finish the undergraduate programme degree as soon as possible.	To decide which country to stay and have a good career.	36.5	22	55.5	50	17.5	61.5	65.5	42.5	1	1	0	1	0	1
4	9	5	2	2	2	6	2	7	3	4	5	5	6	6	7	6	2	2	2	1	2	2	2	1	6	6	7	5	7	7	7	7	To finish my degree	To buy a mercedes benz for my mum	19.5	16	12	7.5	13	25	14	24.5	1	0	1	1	0	1
4	3	2	1	2	2	2	2		6	7	7	7	7	7	7		1	1	1	1	1	1	1		7	7	7	7	6	7	7		To pass the third year with at least a 2:1, but preferably? a 1st.	To become happy with my personal image.	12.5	10.5	7	10.5	10	10.5	10.5		1	0	1	1	0	1
4	8	8	9	9	9	10	9	11	5	5	4	4	6	4	4	4	6	9	7	9	6	6	8	6	6	4	5	5	7	6	5	7	To graduate with a minimum of 2:1	To become a successful investment banker	38	38	35.5	40.5	48	38	38	43	1	0	1	1	0	1
3	9	7	7	8	8	8	9	9	6	5	6	6	6	6	6	6	8	6	6	7	8	6	7	8	7	7	7	7	7	7	7	7	Finish the degree that I started 20 years ago	To become a chartered accountant with ACAEW	55	38.5	42	48.5	52	45	51.5	55	1	0	1	1	0	1
1	8	3	4	6	6	6	8	11	5	5	5	6	6	6	5	6	7	2	6	7	3	3	4	4	5	6	6	6	5	6	7	7	To get first class honours in first year.	To be more productive.	37.5	13.5	28	39	25.5	27	34	47	1	0	1	1	0	1
1	7	5	6				6	6	5	6	5				4	6	6	8	5				8	6	5	3	3				3	4	To get through my university studies achieving at least a 2:1 in my Economics course.	To be more focused on my studies and to make sure work is completed.	32.5	27	22.5				24	30	1	0	1	1	0	1
3	2	1							6	7							4	3							7	5							To complete all 3 of my university coursework assignments within 2 months.	To be able to study all of my university syllabus and more within 3 months.	20	11							1	0	0	1	0	0
2	1	10	10	10	10	10	9	10	5	5	5	5	5	6	5	4	1	1	10	9	10	6	8	10	5	6	6	6	6	6	6	5	To achieve 65% or above in all of my assignments this year	To achieve 100% attendance to all of my classes in my second term of university	5	28	55	52	55	48	46.5	45	1	0	1	1	0	1
4	6	7	5						6	5	5						7	6	3						6	6	5						Because I have been out education for 4 years, prioritising assignments, lectures, deadlines etc.	Time management, organising time split between work, study social activities etc.	39	35.5	20						1	1	0	1	1	0
4	1	5	5	8	7	8	6	11	7	7	5	6	7	6	7	6	1	1	1	2	1	1	1	1	7	7	7	7	7	7	7	7	Obtain high grades to apply for the best working positions. (IE assistant manager in Finance sector)	Successfully apply for a internship in an investment bank	7	21	16	31	28	27.5	24.5	36.5	1	0	1	1	0	1
1	6	6	6	2	7	7	10	6	6	5	6	4	6	3	5	3	5	7	6	6	9	7	8	8	7	5	6	4	5	4	5	5	Finish my courseworks on time.	Study in a more effective manner	35.5	32.5	36	16	43.5	24.5	45	29	1	0	0	1	0	0
2	5	5	2	5	4				4	5	4	4	5				4	4	6	7	6				6	7	6	6	6				Complete my Degree	Starting my own business	22	26.5	22	31	28				1	0	1	1	0	1
3	6	3							4	6							3	1							5	7							get a 2:1 or higher from university	start a youtube channel	19.5	12.5							1	0	1	1	0	1
1	4	5	6	7	7	8	11	11	6	6	6	6	6	6	6	6	1	4	4	5	6	6	11	8	6	6	6	6	7	7	6	7	Finish the academic year with average result higher than 80% or equivalent.	Start a summer internship in the beginning of summer 2020.	15	27	30	36	42	45	66	61	1	0	1	1	0	1
3	6	7	4	6	8	7	7	8	5	5	5	5	5	5	4	5	2	2	4	6	6	6	7	6	6	5	5	4	5	5	5	5	Finish my degree and specialized on the field that i'm interested in.	Setting up my own business	21	22.5	20	27	35	32.5	31.5	35	1	0	1	1	0	1
4	8	7	7	9	9	8			6	6	6	6	6	6			5	5	8	9	9	11			6	6	6	6	6	6			Achieving a 1st in assignments	Securing a placement	39	36	45	54	54	57			1	0	0	1	0	1
2	7	5	6	6	7	9	11	11	4	4	3	3	3	3	3	3	4	6	5	3	1	1	1	1	5	6	6	6	7	7	7	7	To be on top of all my university work from the start.	Secure a placement for next year.	24	28	24	18	14	17	20	20	1	0	0	1	0	0
4	5	4	7	9	9	9			5	4	6	5	5	6			6	5	8	9	7	10			6	4	6	5	7	5			Work hard towards my degree in hopes to achieve either a 2.1 or 1st although, it does not count towards my final grade.	Save money, by discipling myself in terms of what i buy, which may not be necessary.	30.5	18	45	45	47	52			1	0	1	1	0	1
2	3	8							5	5							2	7							3	1							to achieve 80% in my quants exam	reduce procrastination, less than 5 hours of screen time daily, make a revision timetable	10.5	23.5							1	0	1	1	0	1
4	6	6	9	8	9	7	9	7	5	6	5	6	6	6	5	5	4	1	3	3	1	1	6	11	6	7	6	6	6	7	7	1	Getting a first at degree level	Passing my driving test	27	21.5	31.5	33	30	24.5	43.5	23	1	0	1	1	0	1
2	5	5	6	6	7	9	11	11	4	5	5	6	5	6	6	6	6	4	5	6	6	6	8	6	6	6	6	6	6	6	6	7	Pass my first year of university.	Pass my driving test within the next 6 months.	28	24.5	30	36	35.5	45	57	54	1	0	1	1	0	1
4	2	3	3	4	6	8	7	11	6	4	3	3	5	5	5	5	2	3	3	4	4	4	6	6	7	5	6	6	7	7	6	7	get upper 2 class or first class in universicy of greenwich	pass CFA	13	13.5	13.5	18	29	34	35.5	48.5	1	0	1	1	0	1
2	3	3	4	6	6	7	9	11	6	5	6	5	6	7	7	6	3	2	3	4	4	4	7	8	7	7	7	7	7	7	7	7	Graduate with good grades	Overcome my anxiety	19.5	14.5	22.5	29	32	38.5	56	61	1	1	1	1	1	1
3	4								6								6								7								do really well in the exams	not to miss any lessons	33								1	1	1	1	1	1
1	1	2	4	6	7				5	6	5	6	6				6	6	7	6	2				3	2	3	3	6				Finishing a dissertation.	Not skip any of the 4 days a week gym routine	11.5	12	20.5	27	27				1	0	1	1	0	1
4	5	6	6	8	8	8	6	7	1	5	5	6	6	7	6	6	5	7	8	8	8	9	8	8	5	6	5	7	6	6	6	7	My first goal since I started University has been finishing with a first. I had some difficulties in the past 2 years so I just want to come back on track and be the first of my class.	My second goal it's to finish with a first both universities, because at the moment I'm doing two and find a really good job that I'll enjoy going to.	15	36	35	52	48	55	42	49	1	1	1	1	1	1
4	9	8	10	10	9	10	11	11	5	6	5	5	6	5	6	5	9	6	8	8	6	6	11	7	5	6	4	4	4	4	5	5	My first goal is to remain ahead of my coursework and give myself a deadline before the actual deadline to review and reflect on my work to achieve the best the best grades possible. my goal is to finish my degree with a first class honors. This can be a challenge because i am a mother and it requires me to plan my day to fit study time in.	My second goal is to secure a well paid job that i have a passion for in order to give my best efforts to. This can be a challenge because i need to find a unique selling point to stand out from all other graduates applying for the same or similar role.	45	42	41	41	39	37	60.5	45	1	0	0	1	0	0
1	5	5	5	6	7	10	11	11	6	5	5	6	6	5	4	4	6	2	8	8	8	9	7	8	5	7	4	4	4	6	5	5	To start my assignments the week that it is given to me so that I do not stress about it closer to the deadline.	My second goal is to look at graduate schemes and decide which field I would like to go into as business has many different sectors.	30	19.5	28.5	34	37	52	39.5	42	1	0	0	1	0	0
1	5	3	3	5	6	6	11	10	6	6	7	6	6	6	7	7	1	1	1	1	1	11	11	6	7	7	6	7	7	7	7	7	My first goal is to be able to finish 2nd year with at least 70% overall.	My second goal is to get an internship.	18.5	12.5	13.5	18.5	21.5	56.5	77	56	1	0	1	1	0	1
3	2	2	6	4	6	6	8	10	6	6	6	6	6	6	5	5	1	1	2	3	5	3	6	6	7	7	7	7	7	7	7	7	My new goal is to achieve a first class degree in my master programme.	My second goal is to do an internship as business strategist.	9.5	9.5	25	22.5	35.5	28.5	41	46	1	0	1	1	0	1
1	9	3	7	5		6	6	10	3	4	3	4		4	4	5	7	6	7	6		2	1	8	3	5	5	4		6	2	5	My number one priority is to applying Oxford University after my bachelor's degree because the reason of coming UK was studying at Oxford but unfortunately things are changed a little bit. However, I think that I did not dream enough and I still did not give up on it.	My second goal is to buy my own house. I am working hard and thinking different ways to achieve my aim so, I think by the end of 2020 I will definitely buy it.	24	21	28	22		18	13	45	1	0	1	1	0	1
2	3	5	4	5	6	8	6	10	7	7	6	5	6	7	7	7	2	6	5	6	7	6	7	6	7	7	7	6	7	7	6	7	My goal is to be the top of the class.	My second goal is to be more social, going more often to talk to others.	17.5	38.5	29.5	30.5	42.5	49	42	56	1	0	1	1	0	1
1	5	4	1	1				7	6	6	5	7				6	6	6	2	3				8	5	6	7	6				5	That I should be on top of things and try and be ahead of deadlines. Not doing things at the very last minute.	My second goal is time management. I should be able to manage my time more efficiently and effectively.	30	30	9.5	12.5				41	7	1	1	1	1	1
2	6	9	8	8	7	7	7	7	6	5	6	5	7	5	6	6	3	5	4	5	4	3	4	3	6	6	7	7	7	6	7	7	My main goal at the moment is that of earning a 2:1 or above grade in my degree.	My second goal is that of earning a place in the big 4 accountancy firms.	27	37.5	38	37.5	38.5	26.5	35	31.5	1	0	0	1	0	1
3	4	7	6	3	3	8	11	8	6	5	7	2	6	6	6	6	6	5	5	4	3	7	8	6	6	5	7	3	4	4	5	7	I really want to become someone who has a goal they want to achieve and just does it. I want to focus on nothing else but that goal until it is done. For example the weekly reading for my course, i always approach it with a fantastic attitude and then i just seem to lose it.	My seccond goal is to be successful in life to a level where i am able to help and support the person who has always helped and supported me.	30	30	38.5	9	15	38	53	45	1	0	1	1	0	1
2	9	8	7	9	10	11	11	9	5	7	7	7	7	6	7	6	11	11	9	10	10	11	11	11	7	7	7	7	6	6	7	7	I'm going to University and it's not in mother tongue plus I'm studying chinese toov	Moving to London	61	66.5	56	66.5	65	66	77	65.5	1	1	1	1	0	1
2	2	2	2	3	4	4	6	7	6	5	7	7	6	5	6	6	1	1	1	1	2	2	3	5	4	6	7	4	7	7	7	6	Finishing my master with the highest grad with catching a job in a multinational company	Meet my beloved queen to complete my religion half.	8	8	10.5	12.5	19	17	28.5	36	1	0	1	1	0	1
3	6	11	10	11	8			11	3	3	5	1	3			5	2	8	11	6	6			6	5	5	6	6	6			7	Ensuring I keep up to date with all work, often this task has been challenging for me in the past, only recently I have been able to plan and complete everything on time.	Managing funds so that I have enough to last me the academic year.	14	36.5	58	23.5	30			48.5	1	1	0	1	1	0
4	6								3								2								5								Ensuring I keep up to date with all work, often this task has been challenging for me in the past, only recently I have been able to plan and complete everything on time.	Managing funds so that I have enough to last me the academic year.	14								1	1	0	1	1	0
1	1	2	2				11	11	6	6	6				4	5	5	2	4				6	8	4	6	5				6	5	Get on track with my dissertation - gather the necessary data required.	Manage my time appropriately. Have a structure to life, creating time for study and leisure whilst also working part time.	13	12	16				40	47.5	1	0	0	1	0	0
4	7	3	3	4	6	6	5		5	4	5	4	4	5	5		5	1	4	1	1	1	1		3	4	3	4	7	1	7		My goal is to achieve a First for my final grade, by the end of the course.	Making sure that i am punctual and attending both university and my internship at Thames Reach, through-out the year.	25	8	13.5	10	15.5	15.5	16		1	0	1	1	0	1
3	5	6	7	5	8	5	8	7	7	5	5	5	5	4	5	5	6	9	10	7	10	9	6	7	6	3	4	3	4	3	6	6	Doing well in every lesson(with the interactive behaviour) and reviewing.	Making friends and being good friend	35.5	28.5	37.5	23	40	23.5	38	38.5	1	1	0	1	1	0
1	5	2	3	6	7	6	1	11	7	6	5	6	7	6	6	4	3	1	3	3	3	4	2	2	7	7	5	7	7	7	7	7	To achieve a First in my degree	Lose 3 stone by the end of April	28	9.5	15	28.5	35	32	10	29	1	0	1	1	0	1
2	7	2	1	2					7	7	7	7					4	2	1	1					7	7	7	6					Get a first	loose weight	38.5	14	7	10					1	0	1	1	0	1
3	6	8	11	11	11	11	11	11	3	4	5	3	4	2	4	4	4	5	5	7	8	8	10	10	6	5	5	3	3	4	4	4	Finish an essay on time	Looking for work experience in Accounting and Finance	21	28.5	40	27	34	27	42	42	1	0	0	1	0	0
4	6	6							3	3							4	4							6	4							Finish an essay on time	Looking for work experience in Accounting and Finance	21	17							1	0	0	1	0	0
1	3	7	11	9	9	9			6	7	6	5	6	6			4	3	8	8	1	8			5	7	7	5	7	7			To get at least a 2:1	Learn to control emotions	19	35	61	42.5	30.5	55			1	0	1	1	0	1
2	8	7	11	11	11	1	11	11	5	4	3	2	2	1	4	3	7	9	6	7	8	9	6	9	7	5	5	5	5	6	5	6	pass the spring test in January with all test over 75	learn how to be confident in English. become a team speaker for subject presentation.	44.5	36.5	31.5	28.5	31	27.5	37	43.5	1	0	1	1	0	1
2	1	3	3						6	5	6						3	3	5						6	6	6						Get a first in my course	Learn a New language	12	16.5	24						1	0	1	1	0	1
3	1	8	10	10	11	11	11	11	7	6	6	6	6	6	6	5	9	9	8	9	8	9	9	10	6	5	6	6	6	6	6	7	Obtaining a first at University	Keeping up to date with all the readings and extra work at university	30.5	46.5	54	57	57	60	60	62.5	1	0	1	1	0	1
4	1								7								9								6								Obtaining a first at University	Keeping up to date with all the readings and extra work at university	30.5								1	0	1	1	0	1
2	6	6	6	7	6	7	6	7	6	6	6	7	6	7	7	7	8	9	7	6	6	7	7	8	6	5	5	5	6	7	5	6	Achieving a first class honours degree in my finance and investment banking course by the year 2023.	Keeping on top of my studies. E.g. coursework, assessments and other online assignments.	42	40.5	35.5	39.5	36	49	38.5	48.5	1	0	1	1	0	1
2	4	11	11	11	11	11	11	11	5	5	5	6	3	1	3	4	1	1	1	1	1	1	1	2	6	2	6	6	6	5	6	6	finish my essay by the 8th of december	keep a diary	13	28.5	30.5	36	19.5	8	19.5	28	1	0	1	1	0	0
4	6	7	9	8	9	10	10	10	4	4	4	4	3	3	3	2	6	6	7	7	7	8	8	9	2	4	4	4	4	4	4	3	My new goal is to complete my postgraduate degree that I have been putting off for years, due to no substantial reason and revive my gift basket business.	It is to write a book on basic bookkeeping for small business start ups.. I started years ago and never completed it.	18	26	32	30	27.5	31	31	23.5	1	0	1	1	0	1
4	9	8	7	8	9	10	10	11	6	6	6	6	7	7	7	6	3	8	1	3	2	2	2	11	7	7	7	7	7	7	7	7	Achieve first in final year is my first goal	Is to secure a graduate scheme that allows me to study toward CIMA	37.5	52	24.5	34.5	38.5	42	42	71.5	1	0	1	1	0	1
3	7	6							6	5							6	7							6	3							To achieve distinction	Involve in employability events	39	25.5							1	0	1	1	0	1
4	7	1							6	4							4	2							7	4							Get good grades in my exams.	Improve public speaking skill.	35	6							1	1	1	1	1	1
4	1	2	3	3	4	6	6	11	6	7	5	6	6	6	5	1	1	1	2	3	4	6	5	6	7	7	4	6	6	6	6	6	I want to get 2:1 class when I finish the study in University Of Greenwich.	I want to find a stable and high-salary job in Shanghai.	6.5	10.5	11.5	18	24	36	30	23.5	1	0	1	1	0	1
4	8	6	6	6	8	6	5	8	6	7	7	7	7	7	6	6	2	4	6	9	3	3	5	7	6	6	7	5	7	7	6	7	I want to achieve a first in my degree.	I want to find a career path that excites me, and that encourages me to challenge myself.	30	33	42	43.5	38.5	31.5	30	48.5	1	0	1	1	0	1
2	1	1	3	1	2	1	6	1	6	6	7	7	7	7	7	6	3	3	4	1	1	1	1	1	7	7	7	7	7	7	7	7	I want to finish my dissertation be mid- March and achieve a 1st class result	I want to be selected for a graduate job by the end of January	13.5	13.5	24.5	7	10.5	7	24.5	6.5	1	0	0	1	0	0
4	6	5	6	8	7	7			5	5	5	6	5	5			4	6	8	7	10	7			4	4	4	6	4	5			My goal is to graduate with a 2:1 or a first	I want to be happy again	23	24.5	31	45	37.5	35			1	0	1	1	0	1
2	2	3	5	7	6	8	6	7	6	6	6	7	6	7	6	6	6	3	8	11	11	11	11	11	4	5	5	4	5	5	4	3	I hope to achieve a 1st at the end of the year in my degree.	I hope to achieve 200 passport points by the end of the year	18	16.5	35	46.5	45.5	55.5	40	37.5	1	0	1	1	0	1
1	9	8	6	6	6	6	6	6	5	5	6	7	7	6	7	7	9	6	9	8	6	1	1	1	3	4	3	2	4	2	3	3	70% score or higher in every assignment	Hit the gym	36	32	31.5	29	33	19	22.5	22.5	1	0	0	1	0	1
3	6	8							7	7							1	6							6	6							Graduate next year with a first	Have a potential job lined up to start at after I graduate	24	46							1	0	1	1	0	1
3	11	11	10	11	11	11	11	11	1	4	4	2	1	2	1	2	11	11	11	11	11	11	11	11	2	1	1	2	1	2	2	2	Complete all homeworks and coursework on time	Have 100% punctuality and attendance	16.5	27.5	25.5	22	11	22	16.5	22	1	0	0	1	0	0
3	6	7	9	9	11	9	10	11	7	6	6	7	6	7	7	7	4	4	7	11	11	9	9	11	7	7	7	7	6	7	7	7	Find a dissertation research question	Hand in literature review in November	35	35	51.5	70	66	63	66.5	77	1	0	0	1	0	4
2	4	5	1	6	6	9	8	7	3	5	3	5	5	2	5	4	7	4	3	5	8	10	5	5	4	2	2	4	3	2	5	4	Finish my homework... set from my lectures.. I can never start doing then.. because of the length and how heavy the load is now.. so much to read and learn just because I skipped other weeks of dedication on actually getting the work done.	Gym.	20	16.5	4.5	25	27	19	32.5	24	1	0	0	1	0	0
4	6	6	6	6	4	6	6	1	4	4	5	5	5	5	5	5	3	6	4	5	3	2	4	1	6	6	6	5	5	5	4	6	Fulfil my potential by working hard and achieve 70% in all my courses.	Go to the gym regularly and become healthy and lean.	21	30	27	27.5	17.5	20	23	5.5	1	0	1	1	0	1
1	6	4	6	6	7	8	9	11	4	5	5	6	6	6	6	6	3	1	2	1	1	1	1	1	6	5	6	5	4	4	6	5	Successfully complete 1st year	Go to the gym more often	21	12.5	21	20.5	23	26	30	35.5	1	1	1	1	0	1
2	2	3	5	3	2	2	4		7	7	6	6	7	7	6		1	1	1	1	1	1	2		7	7	7	7	7	7	6		Meet my assignment deadlines	Go out running at least once a week	10.5	14	18.5	12.5	10.5	10.5	18		1	0	0	1	0	0
2	9	8	7	8	11	10	11	6	5	6	7	7	7	6	7	5	4	3	4	3	1	1	8	11	4	7	7	5	5	5	5	5	Study everyday	Go for a 30 min walk in the park everyday	30.5	34.5	38.5	35.5	41	32.5	58.5	42.5	1	0	0	1	0	0
2	2	1	2	1	3	1	1	1	5	7	7	7	5	6	4	7	2	1	1	2	1	1	1	2	3	7	7	5	7	7	7	7	Keeping on top of my work- finishing all homework well ahead of time and revision	Getting more involved in the social life at university- making friends and taking part in activities	8	7	10.5	8.5	11	6.5	5.5	10.5	1	0	0	1	0	0
4	6	6	7						6	5	5						5	5	6						6	6	7						Graduate with a First	getting everything togheter - Room -Job -Study	33	30	38.5						1	0	1	1	0	1
2	5	8	9	8	10				6	6	6	6	6				11	11	11	11	11				5	6	5	5	6				Working towards achieving high grades in my maths module	Getting assignments done on time	42.5	57	54.5	51.5	63				1	1	0	1	1	0
3	9	8	7	11	9	7	10	10	6	6	6	6	6	6	6	7	1	1	1	5	6	5	6	8	7	7	7	7	7	7	5	5	Getting a first class	Getting a job in my professional field	30.5	27.5	24.5	50.5	48	38.5	45	55	1	0	1	1	0	1
3	5	4							6	6							2	2							6	6							Be on the First class for my degree.	Get my driving license before the end of this year.	21	18							1	0	1	1	0	1
1	9	4	8	8	8	9	9	8	3	3	3	3	3	3	3	5	7	5	6	6	6	6	7	4	3	3	3	3	3	3	4	5	Complete my masters and get a well paid job	Get married	24	13.5	21	21	21	22.5	27.5	30	1	0	1	1	0	1
1	10	7	7	8	9	10	10	5	5	5	6	5	5	5	5	5	1	8	7	6	7	7	7	7	6	5	5	4	5	3	5	3	Graduating from University	get married	28	37.5	38.5	32	40	35.5	42.5	23	1	0	1	1	0	1
4	6	5	7	6	8	8	9	10	6	6	6	6	3	4	4	2	2	3	6	5	8	8	7	11	6	7	6	6	4	5	6	6	Finish this years study!	Get a very interesting internship	24	25.5	39	33	28	36	39	43	1	0	1	1	0	1
2	11	11	11	11	11	11	11	11	5	5	5	5	5	5	5	5	4	2	3	4	3	3	4	11	7	6	6	6	6	7	6	6	Successfully apply for uni	Get a placement	41.5	33.5	36.5	39.5	36.5	38	39.5	60.5	1	0	0	1	0	0
1	6	8	9		11		9	9	5	5	6		7		7	5	6	9	9		11		9	1	5	6	6		7		5	7	To complete my assignments on time.	Get a part time job.	30	47	54		77		54	26	1	0	0	1	0	1
3	5	4	5		4	4		5	6	6	6		6	6		6	2	2	4		3	3		5	7	7	7		7	7		7	past exam and get high degree	get a job	22	19	29		22.5	22.5		32.5	1	0	1	1	0	1
2	5	5	6	6					5	5	6	6					1	1	1	1					5	6	7	5					keeping up with school reading	get a job	15	15.5	21.5	20.5					1	1	0	1	1	0
3	11	9	8	9	10			11	6	6	6	6	7			6	5	8	8	9	10			9	6	7	7	6	7			7	Get into university	Get a career in the domain that I am currently studying	48	55	52	54	70			64.5	1	0	1	1	0	1
4	11	11	11						6	6	6						5	4	8						6	6	6						Get into university	Get a career in the domain that I am currently studying	48	45	57						1	0	1	1	0	1
1	8	2	6	10	8	8	9	10	6	7	5	6	7	7	7	7	8	2	6	8	7	11	11	11	6	5	4	7	5	6	6	6	I want to give my best to finish my studies with 75-80%. (Without risking my mental health)	Gaining skills (academically, professional (business), professional (out-of-business/general))	48	12	27	58	45.5	61	64.5	68	1	0	1	1	0	1
3	4	5	5	11	11	11	11	10	4	4	6	4	4	4	4	4	3	4	11	6	10	7	9	7	5	6	7	5	4	5	5	5	Completing all assignments by the 9th December.	Gaining 75% and over on all courses for term 1.	15.5	22	53.5	37	42	39.5	44.5	37.5	1	0	0	1	0	0
4	8	10	10	8	9	9	10	11	6	6	7	7	6	6	6	6	8	10	9	9	8	9	10	9	5	6	6	6	6	6	6	6	Graduate with 1st class honours.	Gain relevant work experience.	44	60	62	55	51	54	60	60	1	0	1	1	0	1
3	10	8	5	6	10	9	10	11	5	1	5	1	1	2	2	1	7	5	8	11	11	10	11	11	5	5	5	4	1	1	1	1	Prepare for next week lectures	Forget about my relationship with my ex	42.5	16.5	32.5	25	10.5	14	15.5	11	1	0	0	1	0	0
2	6	7	5	6	7	6	7	6	5	5	5	5	5	5	6	6	5	5	5	5	5	5	5	5	6	5	5	6	6	4	6	6	To focus on university and do good.	focus on my health and overcome problems	30	30	25	30	32.5	25	36	33	1	1	0	1	1	0
2	4	4	7	1	6	6		8	6	5	5	5	5	5		5	1	1	1	1	3	8		6	5	7	6	7	7	7		7	successful finishing all my university assignments	finding an interesting job placement that I will be passionate about	14.5	13.5	20.5	6	25.5	43		41	1	0	1	1	0	1
1	1	3	2	2		2		2	7	6	6	6		6		6	1	1	1	1		1		1	6	7	6	7		7		7	To graduate with a 1st class degree	Find relevant work experience in an accounting firm	6.5	12.5	9	9.5		9.5		9.5	1	0	1	1	0	1
2	6	6	6	6					5	4	4	4					3	6	6	5					4	4	4	5					be able to speak English fluently	Find a suitable job.	21	24	24	24.5					7	0	1	1	0	1
2	6	9	8	7	6	10	11	11	5	6	6	5	6	3	5	5	7	6	1	8	1	1	1	1	5	5	6	6	7	7	6	6	I hope to achieve 2:1 on completion of my first year at university.	Find a part time job.	32.5	42	27	41.5	21.5	18.5	30.5	30.5	1	0	1	1	0	1
2	7	5	6	5	5	7	6	5	5	5	5	7	6	5	5	5	1	3	6	3	9	3	5	5	6	7	6	7	5	6	5	5	Time management, in order to have my assessments done at least a week before the deadline.	Find a job	20.5	23	33	28	37.5	26.5	27.5	25	1	0	0	1	0	0
3	6	3	8	8	9	10	11	8	5	3	3	5	5	6	5	5	2	1	1	1	2	1	5	1	2	3	5	5	7	5	5	7	Graduate	Find a job	17	6	14.5	22.5	29.5	32.5	40	23.5	1	0	1	1	0	1
2	9	11	11	11	11	11	11	11	3	5	5	3	3	3	5	5	6	6	7	11	11	11	11	11	5	5	6	5	6	6	7	6	Getting my Nin	find a job	28.5	42.5	48.5	44	49.5	49.5	66	60.5	1	0	0	1	0	0
4	8	6	3	3	3	4	4	3	5	5	6	6	6	6	6	6	6	7	3	3	4	4	4	3	7	5	6	6	6	6	7	6	Pass CFA exam	Find a decent job in investment bank or consulting firm after graduating.	41	32.5	18	18	21	24	26	18	1	0	1	1	0	1
4	2	3	2	1	1	1	1	1	7	6	7	7	7	7	7	7	1	1	1	1	6	1	1	1	6	7	7	7	7	7	7	7	Stick to the coursework deadlines that I set myself, so that I don't stress last minute	Exercise outside once or twice a week to reduce stress levels	10	12.5	10.5	7	24.5	7	7	7	1	0	0	1	0	0
1	2	3	2	2	3	6	9	8	4	5	3	3	3	2	4	5	4	3	2	3	2	6	3	7	2	4	3	2	3	2	4	3	Study diligently	Exercise diligently	8	13.5	6	6	7.5	12	24	30.5	1	1	0	1	1	0
1	1	9	11	6	6	10	10	11	5	5	5	6	6	6	5	6	6	6	6	6	6	6	7	7	2	4	4	3	4	4	4	4	To pass all assignments	Everyday reading	8.5	34.5	39.5	27	30	42	39	47	1	0	0	1	0	1
1	6	8							5	6							5	6							5	6							Accomplishing Second year with results leading to an overall First in a majority of my modules.	Ensuring I complete all tutorial questions and revise daily to be up to date with my course	27.5	42							1	0	1	1	0	1
1	6	8	6	8	9		1	6	2	2	2	2	2		1	1	5	4	8	6	6		9	10	4	5	2	4	3		4	3	Creating study and work schedules and plans and sticking to them	Eating healthy and staying fit	16	18	14	20	18		18.5	18	1	0	0	1	0	0
4	5	9	11	11	11	11	11	11	5	5	6	6	5	6	6	7	1	7	11	11	11	11	11	9	6	6	5	7	6	6	5	7	Choose a final topic to write my dissertation	Create a fitness plan for the coming year and stick to it.	15.5	43.5	60.5	71.5	60.5	66	60.5	70	1	0	0	1	0	0
1	6	8	6	7	8	8	7		7	7	7	7	7	7	7		11	8	7	7	9	10	9		6	6	6	6	6	6	6		Win CFA scholarship through POF in class test on January 6th and following application	Complete Postgraduate Studies with First class Degree	54	52	42	45.5	55	58	51.5		1	0	0	1	0	0
2	3	2	2	5		7	7	6	4	5	6	6		5	5	6	2	1	1	5		3	5	5	5	5	5	6		5	6	6	Get an average of 70%+ on my grades and gain work experience by the end of the year.	Complete my assignments before the deadline.	11	7.5	8.5	30		25	32.5	33	1	0	1	1	0	1
2	7	10	9	5					5	6	5	5					6	5	6	5					4	7	5	5					Attending all my morning lecture/seminar for the whole academic year	Complete all the task that I have to complete for my modules at least couple of days before the deadline.	29.5	47.5	37.5	25					1	0	1	1	0	1
2	11	11	11	11	11	11	11	11	7	7	7	7	7	7	7	7	3	3	1	4	4	4	3	4	5	6	6	7	7	7	7	7	start my studies at Univercity of Greenwich	change my job	46	47.5	41.5	52.5	52.5	52.5	49	52.5	1	0	1	1	0	1
3	6	6	6	6	6			6	5	5	5	5	5			5	5	6	6	6	6			6	4	4	5	5	5			5	I will hope to achieve my BA marketing Degree 2018	By July 2018 I plan to visit relatives in Canada	25	27	30	30	30			30	1	0	1	1	0	1
3	2	6	6	8	7	6	6	8	6	4	5	5	4	4	4	6	2	6	6	8	7	8	9	8	6	4	5	6	4	5	6	7	Studying for a doctorate degree	Building a global multinational accounting firm or making our church a mega Church able to meets sharing the gospel of Jesus Christ and meeting the needs of people.	12	24	30	44	28	32	39	52	1	0	1	1	0	1
2	3	4	2	6	2	7	7	6	4	4	5	3	5	4	3	4	7	6	3	6	5	5	7	9	4	4	4	3	4	3	3	4	Doing my assignments on time	Broom on top of things excluding uni work	20	20	11	18	15	21.5	21	30	1	0	0	1	0	0
4	1	6	3	6	6	8	6	11	7	6	7	7	6	6	7	7	5	9	7	5	7	7	8	10	5	5	4	6	5	6	6	6	Achieving 72-75% grade for every single assignment and exam in my final year of my degree.	Being happy most of the time.	16	40.5	24.5	36	35.5	45	45	68.5	1	0	1	1	0	1
4	6	5	5	6	8	8	8	11	7	7	7	6	7	6	7	6	4	6	5	5	6	6	7	7	5	6	5	5	6	5	6	5	Achieving a first in my first year of University.	Becoming less stressed (not applying too much pressure on myself).	31	35.5	30	30.5	46	39	49	50.5	1	0	1	1	0	1
2	5	6	6		6	4	4	3	6	6	5		6	5	6	6	3	4	4		4	6	9	3	7	6	6		6	6	6	6	Achieve First Class in my Honours Degree in Finance and Investment Banking.	Becoming an Entrepreneur	25.5	30	27		30	28	39	18	1	0	1	1	0	1
4	3	6	5	6	6	5	5	7	5	5	5	6	5	5	5	5	5	6	5	4	5	4	5	6	4	4	4	7	6	6	6	5	Being able to finish my degree with a 2:1 or first	Becoming a better person	17.5	27	22.5	32	30	24.5	27.5	32.5	1	0	1	1	0	1
4	9	7	8	6	9	7			7	5	7	4	5	4			10	8	9	7	8	6			7	5	7	5	5	5			Get Good grades within my second year	Become lobby manager after finishing uni	66.5	37.5	59.5	29.5	42.5	29			1	1	1	1	1	1
4	2	2	3	5	2	7	9	10	6	6	3	4	6	3	3	3	3	2	3	5	3	8	9	10	6	6	4	5	4	3	3	2	Have a lecture at the University or in a conference	Become coach	15	12	10.5	22.5	12	22.5	27	25	1	0	1	1	0	1
3	7	1	6	7	8	9	8	8	2	2	6	3	5	5	5	6	5	1	5	6	7	8	8	7	3	4	6	5	6	5	6	6	Develop a brilliant analytical mind	Become a successful executive	14.5	3	33	25.5	41	42.5	44	45	7	1	1	1	0	1
1	7	8	7	7		6	6	6	5	5	4	5		5	4	4	5	6	6	8		6	6	6	7	5	5	5		5	5	4	Achieving 7.5 ielts	Become a reliable leader	35	35	29	37.5		30	27	24	1	0	0	1	0	1
1	1	2	5	6	6	6	7	4	6	6	6	6	4	5	3	5	1	2	6	3	6	4	10	5	6	5	6	1	4	4	3	4	Get a 2:1	Be more fit	6	11	33	19.5	24	23	25.5	20	1	0	1	1	0	1
3	5	5	6	6	6	7	6	5	6	5	6	6	6	6	5	5	6	6	8	6	7	7	8	6	4	4	4	5	4	4	5	4	2.1 Degree	Be happy	27	24.5	34	33	32	35	35	24.5	1	0	1	1	0	1
3	6	6	9	8	10	8	10	10	6	5	3	3	3	5	7	5	6	6	9	9	9	8	9	8	6	6	3	2	2	5	6	5	Get my degree.	Be able to achieve better marks on my modules.	36	33	27	21	24	40	62	45	1	0	1	1	0	1
2	7	2	6	6	6	6	6	6	6	5	6	7	5	5	4	5	11	11	11	11	11	11	11	11	6	5	6	7	5	5	7	5	At least 90% overall score Quantitative Methods	Barclays and JP Morgan Chase mentoring scheme - mentee	54	32.5	51	59.5	42.5	42.5	50.5	42.5	1	0	1	1	0	1
2	9	6	9						5	5	5						8	9	6						3	4	6						finishing all my assignments by at least 2 weeks before they are due.	Balancing my extracurriculars with my university work.	34.5	33	40.5						1	0	0	1	0	0
2	2	4	4	5	5	6	6		4	4	4	4	4	4	4		2	3	6	4	6	6	6		4	4	3	4	4	4	4		Using my time effectively by doing independent study, by ensuring I go over my lectures and seminar questions for each of my modules. So that I fully understand the concept, if I do not then ask group of friends so we can go through it together.	Attending extra curricular activities and societies, so that I can make the most out of my university life and enjoy it whilst studying and working hard to achieve my goals.	8	14	17	18	22	24	24		1	0	1	1	0	1
1	7	5	6	6	9	9	9	10	4	5	7	5	5	6	6	6	10	10	10	11	9	9	10	5	5	5	5	5	6	6	6	7	Passing first year with a high mark	At work, I want to achieve a target of £250,000	39	37.5	46	42.5	49.5	54	57	47.5	1	0	1	1	0	1
3	8	9	8	8	9	9	9	8	6	6	6	6	6	6	6	6	6	8	6	6	6	7	7	8	6	5	5	5	6	6	5	6	Finish university with First-class honours.	Applying for graduate jobs and getting one.	42	47	39	39	45	48	44.5	48	1	0	1	1	0	1
2	4	5	7	8	8	5	9	9	7	5	6	4	4	6	4	3	5	5	6	7	6	7	4	7	5	5	5	5	5	4	5	5	Manage to study for my master degree application.	Apply for a job	26.5	25	36	33.5	31	29	28	31	1	0	1	1	0	1
3	8	7	8	8	6	7	9	11	5	5	5	5	5	4	4	7	8	7	8	7	6	7	9	9	5	5	5	5	7	4	4	4	Aiming to achieve a First Class Grade	After the completion of my undergraduate program, i am aiming to progress unto my postgraduate program	40	35	40	37.5	36	28	36	56.5	1	0	1	1	0	1
3	11	11	11	11	11			11	7	6	6	6	6			6	6	8	6	6	7			6	6	5	6	6	6			6	Staring a masters degree.	Achieving my masters	56.5	53	51	51	54			51	1	0	1	1	0	1
4	11	8	9						7	5	6						6	7	7						6	5	5						Staring a masters degree.	Achieving my masters	56.5	37.5	44.5						1	0	1	1	0	1
2	3	6		6	4	4	6	6	6	5		5	4	4	5	6	1	1		4	2	5	8	6	4	4		4	3	3	4	6	Getting a first at University.	Achieving best in my career to overcome financial difficulties.	11	17		23	11	15.5	31	36	1	0	1	1	0	1
4	11	10	9	10	10	10	10	11	6	6	5	5	6	6	6	6	6	10	9	8	9	9	9	9	6	5	4	5	6	6	6	6	My first goal is to finish uni with the first class and be able to do a master's.	Achieve my goals in the gym, be fit and healthy.	51	55	40.5	45	57	57	57	60	1	0	1	1	0	1
1	3	4	4	4	6	5	6		7	6	6	6	4	6	6		3	4	6	9	9	6	9		7	7	7	5	6	6	6		Applying for a PhD scholarship	Achieve High Distinction score (80-85) for my master's dissertation	21	26	33	34.5	39	33	45		1	0	1	1	0	1
2	7	9	9	8	7	7	9	9	6	4	3	5	6	5	5	4	6	7	7	5	5	4	6	6	6	5	6	5	6	6	6	6	Do my best in assignments and be punctual	Achieve a better mental and physical health	39	35.5	34.5	32.5	36	29.5	40.5	36	1	1	0	1	1	0
3	6	7							7	6							4	7							6	5							Achieve a 2:1 in all course in my first year	Achieve 70 points for the Greenwich Employability Passport in the first term	33	38.5							1	0	1	1	0	1
4	6	2							7	6							4	3							6	6							Achieve a 2:1 in all course in my first year	Achieve 70 points for the Greenwich Employability Passport in the first term	33	15							1	0	1	1	0	1
4	2	2	1	2	1	2	2	2	7	7	7	7	7	7	7	7	2	2	1	3	4	4	4	4	6	6	7	6	5	6	5	7	To be debt free (minus student loan), so i can move out of my mum's house, and live alone.	To work out where I want to take my business and make it a success.	13	13	7	16	13.5	19	17	21	2	0	1	2	0	1
4	6								5								4								5								Pick up my financial stability	Manage to pass each year in university	25								2	1	1	2	1	1
2	1	1	1	1	1	1	1	1	7	6	5	6	7	7	7	5	3	2	6	3	6	6	6	6	4	3	4	4	5	5	5	7	make 100 million dollars	get a degree	9.5	6	14.5	9	18.5	18.5	18.5	23.5	2	0	1	2	0	1
3	7	3	7	7	8	8		6	5	5	4	5	5	5		3	6	6	7	7	8	9		6	6	4	5	5	5	5		5	Become financially independent (from my parents - that can't cope)	Becoming an affiliate marketer through blogging.	35.5	19.5	31.5	35	40	42.5		24	2	0	1	2	0	1
3	3	3	6						5	6	6						6	4	7						7	7	7						Becoming a millionaire until 24.	Be the smartest person in the room, every single time (but not on science or something like this) the smartest in people, in creating relations with them.	28.5	23	42.5						2	0	1	2	0	1
1	6	7	9						6	5	5						6	8	8						6	7	7						Save money	Achieve 2:1 overall grade at my masters	36	45.5	50.5						2	1	0	2	0	0
4	5	5	9	6			6	8	6	6	5	5			5	3	4	6	6	5			4	5	6	6	5	6			6	6	I want to be able to achieve a strong financial plan for my future.	Obtain a true work life balance.	27	33	37.5	30			27	27	2	1	1	2	1	1
1	3	2	1	1	1	1	1	2	6	6	6	6	6	7	6	6	6	1	4	4	4	2	5	4	5	7	6	6	6	7	6	7	To get back down to a healthy weight ~ 12 stone and to eat properly	Try to understand emotions better and social interactions as I am Autistic	24	9.5	15	15	15	10.5	18	20	3	0	0	3	0	0
4	5	5	7	8	8	8	8	4	4	4	4	4	4	4	3	5	8	6	7	8	4	6	5	6	3	5	3	5	5	5	6	4	motivating myself to get more active	To stay motivated at university	22	25	24.5	36	26	31	27	22	3	1	0	3	1	0
2	2	1	1	11	1				3	2	2	3	1				1	2	2	6	2				6	6	5	6	5				To commit to the gym	To plan a manage my assignments for 2020	6	7	6	34.5	5.5				3	1	0	3	0	0
1	4	4							7	7							6	3							5	5							To overcome past trauma.	To maintain the same energy towards getting things done.	29	21.5							3	1	1	3	1	1
3	6	3							6	7							6	8							5	4							To stop biting my nails.	To live with my partner.	33	26.5							3	0	0	3	0	0
4	6	4	2	3	2	3	4	6	5	6	6	5	6	5	6	5	2	1	1	1	1	1	1	1	7	7	7	7	7	7	7	7	To be successful in life and reach my realistic goals	To have my own business	22	15.5	9.5	11	9.5	11	15.5	18.5	3	1	1	3	1	1
2	2	1	2	1	3	2	4	3	7	7	7	7	7	7	7	7	1	2	2	4	4	3	3	3	7	5	6	7	6	6	5	7	My goal is to lose weigh to maintain my health which I have struggled with for the past 4-5 years.	To find a sector in a profession that I would like to pursue a work career in	10.5	8.5	13	17.5	22.5	16	21.5	21	3	0	0	3	0	0
2	1	1	3	3	4	6	6	5	6	7	7	6	6	7	5	7	1	3	5	6	4	6	6	7	5	6	6	5	6	6	7	6	My goal is to find a placement related to my studies, which I can outtake after my second year at university.	To find a part-time job, which allows me to gain experience whilst still studying.	5.5	12.5	25.5	24	24	39	36	38.5	3	0	1	3	0	1
4	4								6								2								7								To get my priorities in check. Prioritise the important tasks that need to be done not what I would like to do.	To find a new job	19								3	1	0	3	1	0
4	3	2	3	4	3	4			5	5	5	6	6	6			1	2	4	2	3	2			6	6	4	7	6	6			Not feeling stressed towards deadlines	To feel confident within my self	10.5	11	15.5	19	18	18			3	0	0	3	0	0
1	4	5	6	8	6	6	5	8	5	5	3	4	5	3	5	3	6	8	8	11	11	11	11	11	5	4	5	3	5	3	5	5	To go to the gym 3 times a week, or work out at home as an alternative.	To explore and apply for summer internships for my degree.	25	28.5	29	32.5	42.5	25.5	40	39.5	3	0	0	3	0	0
2	4	1	3						6	5	6						6	3	6						5	5	5						To exercise for at least 30 min 4 days a week.	To cook healthy meals 4 days a week.	27	10	24						3	0	0	3	0	0
3	7	7	6	4	3	4	3	9	5	3	3	4	5	4	6	2	6	11	11	11	11	11	11	11	4	4	4	4	3	2	2	2	To start and continue a fitness reigime	To complete university assignments on time	29.5	32.5	31	30	24	19	20	20	3	1	0	3	1	0
4	2	5	5	5	5	4	2	5	7	6	6	5	5	6	7	6	3	6	4	4	3	4	3	4	6	6	6	5	5	5	6	6	To be able to cope with my stress levels effectively, during difficult times.	To be more optimistic/positive minded.	16	33	27	22.5	20	22	16	27	3	1	1	3	1	1
4	4	5	6	8	6	6			6	5	5	5	4	4			2	5	7	5	6	6			7	4	6	5	4	4			To overcome the worry I have when being surrounded by new people and changes	To be able to have my confidence regained when publicly speaking	19	22.5	36	32.5	24	24			3	1	1	3	1	1
1	1	7	5	5	7	6	8	7	5	6	5	5	5	4	5	5	1	7	3	3	5	6	8	5	5	6	5	7	6	4	6	6	I am trying to lead a healthier lifestyle,get enough sleep and eat healthier.	time management and be more productive	5	42	20	23	32.5	24	44	32.5	3	0	0	3	0	0
4	4	4	3	1	3	3	4	9	6	6	6	7	7	7	7	7	1	2	1	1	1	1	2	1	7	7	7	7	7	7	7	7	lose weight	STUDY FOR MY DRIVING TEST	15.5	19	12.5	7	14	14	21	35	3	1	0	3	1	0
3	3	5	3	4	6	5		5	7	6	6	6	5	5		5	2	1	2	3	2	4		1	6	6	5	5	6	6		7	Get a graduate job offer in either Consulting or Finance. Salary ?30 or above, by the end of 2018. In London.	Study for and pass the Certificate in Finance, Accounting and Business (ICAEW CFAB) by December 2018.	16.5	18	14	19.5	21	24.5		16	4	0	1	3	0	1
4	3	2							7	6							2	1							6	6							Get a graduate job offer in either Consulting or Finance. Salary ?30 or above, by the end of 2018. In London.	Study for and pass the Certificate in Finance, Accounting and Business (ICAEW CFAB) by December 2018.	16.5	9							4	0	1	3	0	1
1	2	2	2	1	1				5	6	6	7	6				3	1	1	2	2				7	7	7	7	6				Becoming healthier	Stop procrastinating	15.5	9.5	9.5	10.5	9				3	1	0	3	1	0
3	8	2	2	1	1	2	2	4	6	5	6	7	7	6	6	6	6	1	1	1	1	2	1	2	7	7	7	7	7	7	7	7	Keep up with a heathy routine	Stop eating sweets in general	45	8.5	9.5	7	7	13	9.5	19	3	1	0	3	1	0
2	5	8	9	10	10	11	11	11	4	5	5	5	2	1	2	2	3	7	8	9	10	11	11	11	5	4	4	2	2	1	1	1	Be able to balance my education, work and relationships	Stop being lazy to do more than what i know im capable of - push myself to do better	17.5	34	38.5	34	20	11	16.5	16.5	3	1	0	3	1	0
3	3	1							6	7							7	7							3	5							Loosing weight.	staying on top of my dissertation progress so as to achieve a 1st.	19.5	21							3	1	0	3	1	0
2	8	8	6	6					5	3	4	5					8	9	6	5					4	2	5	3					staying healthy	staying focused	36	21	27	22.5					3	1	0	3	1	0
4	5	9	6	7	8	5	4	9	6	5	6	5	5	6	7	5	1	1	8	7	7	9	5	11	5	6	6	6	5	5	7	5	Become healthier and more fit. More exercise and eating well.	Secure a graduate job or internship programme before graduation.	17.5	25.5	42	38.5	37.5	37.5	31.5	50	3	1	0	3	1	0
1	7	5	5	8	7	9	10	11	2	3	4	3	4	3	3	4	5	4	6	9	11	11	11	11	3	4	3	2	2	2	1	3	Be proud of myself! And make my first year at uni without any difficulties	Read more books.	14.5	15.5	19	21	25	24.5	20.5	38.5	3	1	1	3	1	1
3	7	6	8	8	8	9	10	9	5	5	6	5	5	6	5	6	2	7	1	4	6	6	7	7	7	6	7	6	7	7	7	7	Stay on top of my work load during first term without getting over-stressed and anxious about it	Put my needs and wants before other people	24.5	36	27.5	32	41	48	49.5	51.5	3	1	0	3	1	0
1	6	2	6	6	8	6	5	6	6	6	6	6	6	6	6	6	2	2	3	3	5	11	11	11	5	5	6	6	6	6	6	6	Form a regular gym and meal prep routine	Produce an EP	23	11	27	27	39	51	48	51	3	1	0	3	0	0
3	4	2	5	2	1	4		4	7	7	6	7	7	7		6	3	1	2	3	2	2		3	6	7	7	6	6	7		7	Deal with stress in a better and healthier way.	Procrastinate less and better my time management.	23	10.5	22	16	9.5	21		22.5	7	1	1	3	1	1
4	4	4	5						7	7	6						3	2	2						6	6	7						Deal with stress in a better and healthier way.	Procrastinate less and better my time management.	23	20	22						7	1	1	3	1	1
3	8	8	7	9	8	9	9	10	6	5	5	7	5	6	5	5	4	9	9	9	9	9	9	10	6	5	5	6	6	6	5	3	Healthier mind and body in line with the spirit.	Plan and begin my own business.	36	42.5	40	58.5	47	54	45	40	3	1	1	3	1	1
4	8	7							6	5							4	8							6	6							Healthier mind and body in line with the spirit.	Plan and begin my own business.	36	41.5							3	1	1	3	1	1
3	4	4	5	7	7	8	8	8	7	7	5	6	5	6	5	5	3	2	2	3	7	6	6	6	6	6	6	6	6	6	5	5	Getting full control of my anxiety.	Pass all my courses gaining over 65% in each assessment or exam.	23	20	18.5	30	38.5	42	35	35	3	1	1	3	1	1
4	6	11	9						7	7	6						6	11	4						7	7	6						Build up my university and personal life in the UK. And keep working on myself and help others in the process.	Organise my time efficiently so I can strive for the goal that I have written above. Also be successful in building my Self-Development society.	42	77	39						3	1	1	3	1	1
3	6	5	1	3	7	4	7		5	3	3	6	6	6	6		8	1	5	7	9	8	8		6	6	5	6	3	6	5		Work on my health and body more.	Not remain in current job, venture out and explore other areas.	39	10.5	14	30	34.5	36	41		3	1	0	3	1	0
4	7	4	5	6					7	7	6	6					6	5	7	6					6	6	4	5					My number one goal as of right now is to get through my third year of university without the feeling of being overwhelmed, stressed and not wanting to get out of bed simply. Staying motivated also links with this which is another one of my goals but sometimes proves to be difficult.	My second goal would be to feel happy in the choices I made/make in both my personal life and my career.	42.5	29	29	33					3	1	1	3	1	1
4	1								7								4								7								My first goal is to be healthy mentally and psychically	My second goal is to study hard and get grades over 60%	17.5								3	1	1	3	1	1
3	1	1	2	6	6	6	8	9	7	7	7	7	7	7	7	7	6	6	6	9	11	11	11	11	4	5	4	6	4	4	4	2	I have been trying to quit smoking for some time now, I have been smoking over 13 years and now its ever so difficult to achieve this. My first goal is to gain fitness and become much more healthier, living healthy lifestyle.	My second goal is to achieve success, success in education & work. I would like to graduate in due course and same time work for company or job which is in relative to my degree/career field.	15.5	18.5	19	48	43	43	50	42.5	3	0	0	3	0	0
1	5	5	5	5		6	7		5	5	3	5		4	5		6	2	5	5		6	7		5	7	3	5		4	5		My goal is to take one step at the time. Since my mother passed away a few months ago, I feel like I don't give myself a break and stress very often. Whether it is school work or things I have to get done in general.	My goal for the next week is to write my applications for my placement year.	27.5	19.5	15	25		24	35		3	1	1	3	1	1
2	8	10	10	10	10	9	6	9	5	6	5	6	6	6	7	6	9	8	10	9	8	9	5	8	6	7	6	6	5	6	7	7	Work life balance	money management	47	58	55	57	50	54	38.5	55	3	1	0	3	1	0
2	11	10	11	11	10	10	11	10	6	2	7	6	4	6	6	2	10	10	10	10	10	10	11	11	5	2	6	5	5	6	6	2	As a disabled student having mobility issue, attending regular lectures was challenging. But I have been able to go through that successfully.	Mobilising my study materials was initially difficult but I have overcome that hurdle successfully	58	20	68.5	58	45	60	66	21	3	1	0	3	1	0
2	8	5	8	8	7	5	5	8	7	6	7	7	7	7	7	7	4	7	8	10	9	8	9	9	7	7	7	7	7	7	7	7	Becoming a highly Productive and Diligent Individual that can Face without much stress his current challenges. All this by maintaining a proper balance with personal life.	Manage to find a summer internship/industrial placement year.	42	39.5	56	63	56	45.5	49	59.5	3	1	1	3	1	1
4	3	3	2	4	6	6	2	1	7	7	7	6	7	7	7	7	1	1	2	2	4	3	4	3	7	6	5	7	5	5	7	6	Overcoming and dealing with anxiety	Losing weight	14	13.5	12	19	31	28.5	21	12.5	3	1	1	3	1	1
1	1	11	10	2	10				7	7	7	7	7				1	10	11	11	10				5	5	5	5	2				Get over him	Lose 10lbs	6	63.5	62.5	34.5	45				3	1	0	3	1	0
3	5	3	1	4	4				4	5	3	3	5				2	1	1	5	4				6	7	5	5	6				Actually using my gym membership at least 20times a month.	Loosing body fat percentage of 10%	16	11	4	18.5	22				3	0	0	3	0	0
1	3	2	6	9	4	10	11	10	6	6	7	7	6	6	7	7	4	4	8	10	10	6	4	8	5	5	5	5	6	7	5	5	Sorting out my health. Try to eat a balanced diet. It’s been out of control lately from the stress I’ve been facing.	Learn how to drive	19	16	41	56.5	42	51	48.5	55	3	0	0	3	0	0
3	5	5	6	6	9	8	10	8	5	5	5	5	4	5	5	5	3	6	8	5	6	6	9	8	6	4	4	4	4	4	5	4	Creating a balance between university work and my private life.	Keeping myself motivated to go and workout/ exercise	21.5	24.5	31	25	30	32	47.5	36	3	1	1	3	1	1
1	3	5	4	5	7	10	11	11	3	2	3	5	3	2	3	4	4	1	5	8	11	6	9	11	5	6	5	5	5	5	5	6	Lose weight	improve confidence in public speaking	14.5	8	18.5	32.5	38	25	39	55	3	1	0	3	1	0
2	2	5	4	2			6	6	7	5	5	6			5	5	6	6	9	4			6	4	7	6	5	6			5	7	cutting out fattening foods	ignoring ignorant people	28	30.5	32.5	18			30	29	3	0	0	3	0	0
4	7	8	8	5	6	7			5	5	5	5	5	4			8	8	10	8	8	7			5	5	5	4	5	4			I would like to be more mentally strong.	I would like to be academically successful.	37.5	40	45	28.5	35	28			3	1	0	3	1	0
2	4	4	2	7	2	2	8	1	4	6	7	5	6	7	5	7	8	6	3	4	7	5	4	1	5	4	5	5	5	5	7	7	I want to lose weight.	I want to be on top of my assignments.	28	24	14.5	27.5	23.5	19.5	34	7	3	1	0	3	1	0
4	6	7	7	5	10	8	8	9	6	5	5	6	5	5	6	3	2	5	8	5	9	6	4	2	6	6	6	5	6	6	7	7	Get a better understanding of my own mental health so as to prevent or reduce irritation over lack of control and perceived stress	Have more energy and motivation towards my future, health and well-being	24	32.5	41.5	27.5	52	38	38	20.5	3	1	1	3	1	0
1	8	6	6	6	6	9	7	8	7	6	5	5	5	5	5	5	9	10	8	6	8	8	7	7	5	6	5	5	5	5	6	6	Overcome skin condition	Graduate with a first	50.5	48	35	30	35	42.5	38.5	41	3	1	0	3	1	1
3	5	5							6	6							1	2							7	7							Loosing weight	Get out of my overdraft	18.5	22							3	1	0	3	1	0
4	4	4	3	1	3	1	3	1	6	5	7	4	3	6	2	4	2	1	1	1	1	1	1	1	5	2	3	5	5	1	1	3	Balance emotional well being with university stress	Get out of bed earlier on days I don't have uni	17	11	12	4.5	7	3.5	3.5	3.5	3	1	0	3	1	0
1	3	1	1	1	1	1	8	1	5	6	6	7	6	6	5	6	3	6	10	8	8	3	6	9	6	6	6	7	7	7	7	7	Exercise minimum three times a week	Get at least 70% in all uni assignments	16.5	21	33	31.5	31	13.5	41	34.5	3	0	0	3	0	0
4	2	5	6	8	7	8	9	9	4	5	5	5	5	6	5	6	1	3	5	6	6	7	7	9	5	5	6	5	6	5	5	5	settle down emotionally	get an internship	6.5	20	30	35	35.5	41.5	40	49.5	3	1	1	3	1	1
4	6	1	2	2	2	4	3	5	4	2	3	2	2	2	2	1	7	3	6	7	8	9	9	11	5	5	6	6	6	7	7	7	Losing Weight	Get a first in my degree	29.5	8.5	21	23	26	35.5	34.5	41	3	1	0	3	0	0
1	6	6	3	6	6	6	5	7	5	5	5	5	4	5	6	4	2	1	1	1	2	1	1	1	7	7	7	7	7	7	7	7	Staying committed to improving my physical health	Gain experience within the field of banking/finance	22	18.5	11	18.5	19	18.5	18.5	17.5	3	1	1	3	0	1
3	6								5								9								4								Control part of mental activity and enjoy my life.	Forget about some bad memories.	33								3	1	0	3	1	0
1	6	4							6	6							4	1							5	6							Running a full marathon	Finishing Year 1 with a high grade / first class	28	15							3	0	1	3	0	1
2	1	2		3	3	2			6	7		6	6	6			1	1		1	1	1			7	7		7	7	7			Set a balanced and healthy routine: eat healthy and on time, do exercise often, keep up with university work and complete my average of 34 hours of my bartender job.	Find a job that would help me continue developing my career.	6.5	10.5		12.5	12.5	9.5			3	0	0	3	0	0
2	1	1	4	6	3	2	2		6	6	5	6	6	5	6		3	2	4	6	3	3	2		6	6	6	6	6	5	6		Exercise more regularly	Eating healthy	12	9	22	36	18	12.5	12		3	1	0	3	1	0
1	8	8	9	10	11	10	9	11	5	4	3	5	5	4	5	7	6	6	6	10	10	10	8	10	4	6	5	4	5	5	4	5	Be content with my life and past.	Eating correctly and focusing on fitness.	32	34	28.5	45	52.5	45	38.5	63.5	3	1	1	3	1	1
1	6	6							7	7							8	1							6	7							Improve my ability to control my emotions when dealing with things that I cannot control, especially other people's emotions.	Concentrate more on my own mental wellbeing	45	24.5							3	1	1	3	1	1
3	8	6	8	7	7	9	9	11	6	6	5	6	6	6	6	6	6	6	4	3	4	5	8	5	7	5	6	6	6	6	5	5	Balance my work life with my university life in order to get the best possible result out of the two.	Being healthy and find time for myself.	45	33	32	30	33	42	47	45.5	3	1	1	3	1	1
3	4	9	7	10	9	9	10	11	7	7	7	7	7	7	7	7	6	10	9	10	9	9	10	11	4	5	6	5	7	7	7	7	Getting over my depression and bad thoughts	Being happier in life	26	56.5	51.5	60	63	63	70	77	3	1	1	3	1	1
1	4	4	4	5	5	6	6	3	6	6	7	6	6	6	6	7	7	6	6	5	6	4	5	8	5	6	7	7	7	7	7	6	Maintaining a healthy diet.	Become more socially confident.	29.5	30	35	32.5	36	32	35.5	34.5	3	1	0	3	1	0
2	4	3	8	2	1	1	1	1	6	6	6	6	6	7	6	6	2	4	7	2	2	1	1	1	6	2	3	3	2	2	2	2	Run 10 minutes on the treadmill at 12.5 km/h on 5% elevation	Be able to do a pushup	18	13	34.5	9	5	4.5	4	4	3	0	0	3	0	0
4	10	7	8	9	6	8	10		5	6	4	6	6	6	6		4	3	9	9	1	5	6		4	4	5	5	6	5	5		Control my anxiety better.	Avoid procrastination .	33	27	38.5	49.5	21	36.5	45		3	1	1	3	1	1
1	8	6	7	6	6	6	6	9	6	5	6	6	7	6	7	7	8	6	3	6	6	8	10	11	5	6	6	6	7	6	7	7	Being in shape at 21	Achieve good grades in University	44	33	30	36	42	42	56	70	3	1	1	3	1	1
1	2	2	4	6					6	3	3	5					3	9	9	7					3	5	5	5					Learn how to balance everything out; studying, healthy lifestyle, time for myself	Achieve good grades	10.5	25.5	28.5	32.5					3	1	0	3	1	0
3	4	4	5	7	3	4		6	5	6	5	5	6	5		4	7	6	6	8	7	8		10	5	6	6	6	7	6		7	Losing weight	Achieve a first on my dissertation	27.5	30	30.5	41.5	33.5	34		47	3	1	0	3	0	0
1	3	3	4				7		4	5	5				4		4	2	1				11		5	7	7				6		Secure a placement or part time job related to my degree	Acheive a 2:1 atleast for the first term	16	14.5	13.5				47		4	0	1	3	0	1
4	7	7	8	9	8	8	9	10	5	5	5	3	5	5	5	5	5	4	5	6	6	6	6	6	5	6	6	6	6	6	6	6	Succeed in my placement year	working hard at maintaining a healthy lifestyle and shaping my body.	30	29.5	35	31.5	38	38	40.5	43	4	1	1	4	1	1
2	4			4					5			6					7			7					7			6					Finish my career succesfully.	Turn my body into athletic body.	34.5			33					4	1	1	4	1	1
3	6	4	2	7	4	5	6	5	7	6	7	7	6	7	7	7	5	7	5	7	4	3	4	6	4	4	6	5	5	6	5	6	Becoming an Investment Banker	Travelling to as many countries as possible	31	26	22	42	22	26.5	31	35.5	4	0	1	4	0	1
4	9	8	9	10					6	7	6	6					8	6	7	7					6	6	7	7					My core goal is to work for an MNC after my graduation.	To reach the aforementioned goal, to me, it is important aim (goal/ objective, therefore) to practice and get insight at an MNC for my next year which would be a Placement Year.	51	46	51.5	54.5					4	0	1	4	0	1
3	5	3	5	5	4	5	8	8	7	7	6	6	7	6	6	7	6	5	5	5	6	5	8	9	7	5	6	5	7	6	6	7	A successful trader analyst linked to investments and outstanding decisions	To not depend on others decisions which drop to achieve my tasks, goals	38.5	23	30	27.5	35	30	48	59.5	4	1	1	4	1	1
4	2	3	1	3	3	6	6	6	6	6	7	7	4	7	7	7	2	1	1	3	3	6	6	6	7	6	7	6	4	7	7	7	To create my own business .	To make it international	13	12	7	19.5	12	42	42	42	4	0	1	4	0	1
4	6	4	6	6	6	8	3	5	6	7	6	7	7	5	7	7	4	7	7	6	6	7	7	7	7	7	5	6	6	5	5	7	To be a successful photographer	To get a first in my undergraduate degree	32	38.5	35.5	39	39	37.5	28	42	4	1	1	4	1	1
2	4	4	2	1	1	1	1	1	6	7	7	6	6	7	7	6	1	1	3	3	1	4	9	11	7	7	7	7	6	7	6	6	To secure a placement or an internship	To get 2.1 or First Class degrees for my courseworks/exams	15.5	17.5	17.5	13.5	6	17.5	30.5	36	4	0	1	4	0	1
2	7	2	7	7	2	2	8	8	6	7	7	5	7	7	3	3	6	6	9	9	1	4	10	10	7	5	6	4	7	5	4	4	Stay on top of work	To follow a health program for	42	22	51.5	35.5	10.5	17	32	32	4	1	0	4	1	0
2	9	9	11	11	7	6	9		7	7	7	7	7	7	7		3	5	7	6	5	3	3		5	7	4	5	7	7	7		To be recognised and respected in the industry I have a passion for ( fashion and beauty )	To find a coordinating role within the events industry	39	49	52.5	53.5	42	31.5	42		4	1	1	4	1	1
3	3	3	8	7	7	6	9	7	6	7	6	7	6	6	6	6	3	6	8	9	9	7	8	9	7	7	6	7	6	7	6	7	Getting the internship in the big firm, like KPMG or EY.	To complete FOREX TRADING course and to do forex as my income	19.5	31.5	48	56	48	42.5	51	52.5	4	0	1	4	0	1
4	6	5	7	6	8	7			5	5	5	5	5	6			5	5	7	9	6	6			6	6	6	6	5	7			To be become a teacher after I graduate	To be successful	30	27.5	38.5	42	35	42			4	0	1	4	0	1
1	9	6	5	3	4	4	3	5	6	6	6	7	7	6	7	7	9	2	3	3	3	4	3	6	7	7	7	7	7	7	7	7	To become a successful accountant	to be known in the business' world and to be able to run my own business in the future	58.5	25	25.5	21	24.5	26	21	38.5	4	1	1	4	1	1
2	4	6	5	7	4	4	4		5	5	6	5	6	6	4		8	5	6	5	6	5	5		4	6	4	5	5	5	5		To find a job in a famous company.	To be happy.	26	30	27	30	27	24.5	20.5		4	0	1	4	0	1
4	4	11	11	11	11	11	11	11	6	5	5	5	6	5	5	4	10	9	9	9	9	8	8	10	5	5	5	5	5	5	5	5	Getting a job as a student.	Study hardly and consciously.	37	50	50	50	55.5	47.5	47.5	47	4	0	1	4	0	1
1	3	2							5	5							7	5							5	2							Finding a job which is relevant to the degree that I'm currently undertaking	Sticking to a healthy lifestyle and diet	25	10							4	0	1	4	0	1
3	6	4	6	6	8	8	7	11	6	7	7	6	6	6	7	6	5	4	9	6	8	8	7	11	4	4	4	4	4	4	7	5	Get a graduate job for next year in investment banking, with more than 35k starting salary.	Start being able to support my family.	28	22	39	30	40	40	49	60.5	4	0	1	4	0	1
3	2	2	2	2	2	2	3	2	7	7	7	7	7	7	7	7	8	7	6	6	7	6	6	6	5	4	4	4	4	3	4	4	Head of HR directors of a large international business	Speaking at least 3 different languages fluently	27	21	19	19	21	16	22.5	19	4	0	1	4	0	1
4	8	6	9	11	6	6	6	8	5	4	5	5	5	5	6	5	5	6	11	11	10	11	11	9	6	5	5	6	5	6	6	5	Get work experience	Score above 60% in all assessments	35	27	50	60.5	40	48	51	42.5	4	0	1	4	0	1
1	6	8	10	8	6	6	7	3	5	5	5	4	4	4	5	4	3	7	3	6	6	9	8	7	4	3	6	7	4	4	4	4	Finding a fit for future job. I tend to think from bottom to top, I try to get to specifications before actually taking part in the job, when there is not much information, interest becomes less in the area of research.	Preparing myself meals for University, since I am taller person and calorie expense is higher, thus food should be of quality nutrients, otherwise stress can have a boosting point.	21	30.5	34	37	24	30	33.5	20	4	1	1	4	1	1
2	1	2	1	1	7	1	1		5	6	6	6	3	6	4		9	11	5	5	6	1	1		5	3	2	3	3	7	7		find a job this summer	play more sports	25	22.5	8	10.5	19.5	6.5	5.5		4	0	1	4	0	1
4	9	7	7	7	8	7	9	10	5	5	6	6	7	7	7	7	8	7	7	8	9	9	10	11	5	6	5	5	6	6	6	6	My goal is to find a placement, which is connected to my course.	My second goal is to get higher achievements in my second year of university.	42.5	38.5	38.5	41	55	51.5	61.5	68	4	0	1	4	0	1
1	1	1	1	1	1		1		5	5	5	6	6		6		1	1	7	11	11		11		5	6	5	6	5		6		My goal is to write my CV and motivation latter for the placement year, before the exams in May.	My second goal is to finish my Finance and Economics assignment before the middle of February.	5	5.5	20	36	30.5		36		4	0	0	4	0	0
4	3	4	4	4	5	7	7	8	5	5	5	5	5	5	6	5	7	5	3	8	9	9	7	9	5	5	6	5	5	5	6	6	My first goal is to get a placement opportunit(y/ies) for next year where I can exploit my potential, put my skills to good use and gain experience. At the same time I wish to find a place which ideals and values are similar to mine and the working atmosphere is comfortable for me. To achieve this, I wish to better know the industry and myself to make a good match.	My second goal is to be able to keep my workload and amount of stress at a reasonable level. I wish to keep busy throughout the year, but not to the level where I get burned out, start stressing and/or give up on something because I feel like I have to much to do.	25	22.5	19	30	35	40	42	47	4	0	1	4	0	1
2	6	6	4	1		1	1	1	5	6	7	7		7	7	7	5	5	6	8		7	8	8	7	6	6	5		6	6	6	Finally starting my own business (as an Eyelash Technician), getting the marketing out there and starting to take on customers.	Manage to save up a good proportion of money each month in order to contribute to buying a house and growing my business.	32.5	33	32	23.5		24.5	27.5	27.5	4	0	1	4	0	1
3	2	2	5	9	8	8	9	9	5	3	5	6	6	6	5	3	9	5	3	10	10	10	11	11	5	5	6	5	6	5	5	5	Complete my CV and find a good internship.	Manage my group members for group assignment.	27.5	15.5	21.5	52	54	49	50	41	4	0	0	4	0	0
1	1	3	5	6	7	3	1		5	5	6	7	5	6	5		3	2	6	7	6	8	10		5	5	5	5	5	5	5		Getting a part time job in the industry I'm studying for	Loose some weight and reshape my body.	10	12.5	30	38.5	32.5	29	27.5		4	0	0	4	0	0
2	7	5	6	9	5	2	5	1	6	6	6	6	7	6	6	4	9	7	8	8	6	1	4	3	4	6	4	6	7	6	7	4	Making the most of my Placement	Learn new language	39	36	34	51	38.5	9	29	8	4	1	1	4	1	1
1	3	5	1	5	8	7	8	11	6	6	6	5	5	5	6	6	2	6	5	6	6	6	7	5	7	7	7	7	7	7	7	7	Get a placement in the company I want (Nissan)	Learn French	16	36	20.5	33.5	41	38.5	48.5	50.5	4	0	1	4	0	0
2	2	4	6	5	5	4	5	4	7	7	7	7	7	7	7	7	10	11	10	11	11	11	11	6	4	5	5	4	3	4	4	3	To be a directress bank women	keep my smile	27	41.5	46	39.5	34	36	39.5	23	4	0	1	4	0	0
1	6	6	6	8	7	11	11	11	6	5	5	5	5	5	4	5	8	9	9	11	9	9	7	9	3	3	3	5	2	2	2	5	Secure summer Internship	Invest enough time into my monthly placement blogs	30	28.5	28.5	47.5	26.5	36.5	29	50	4	0	0	4	0	1
4	1	2	1	1	1	1	1	1	6	7	7	7	7	4	7	7	2	1	2	2	1	1	1	1	4	4	6	5	5	4	6	4	Find somewhat of work experience in investment banking such as a stockbroker firm or any other form of trading.	Improve my overall English such as increased vocabulary , formal speaking and writing skills.	7	9	9.5	8.5	6	4	6.5	5.5	4	0	1	4	0	1
3	8	1	1	6	6	6	7	8	6	6	5	7	7	5	5	5	10	6	6	7	7	7	8	8	7	5	5	6	6	4	5	6	Find a good job	Improve my comunication and language skills	59	18	17.5	42	42	29	37.5	44	4	1	1	4	0	1
4	6	3	1	2	5	4	6	6	6	7	7	6	6	4	5	5	1	8	1	1	6	4	6	6	6	4	7	7	4	4	4	5	I would like to work in the UK as a financier(I'm international student) after get my degree from Greenwich	I would like to get my master degree after gain experiences in finance	21	26.5	7	9.5	27	16	27	30	4	0	1	4	0	1
1	4	5	7	3	5	2	1	1	5	6	5	5	5	6	6	7	1	1	4	4	4	2	4	2	6	5	5	5	5	5	5	6	I want to get a job in the event industry	I want to lose weight	13	17.5	27.5	17.5	22.5	11	13	9.5	4	0	1	4	0	1
1	6	1							4	6							5	1							4	6							I want to obtain a placement year in Marketing.	I want to improve my design skills.	22	6							4	0	1	4	0	1
3	10	7	7	5	1	4	3	7	6	5	5	5	5	7	6	5	8	8	8	5	1	1	1	6	5	6	4	6	5	7	5	6	I want to finish University with a job and attain a secure postgraduate job.	I want to find a summer internship to give me relevant experience in the accounting and finance industry	50	41.5	33.5	27.5	5	17.5	11.5	35.5	1	0	1	4	0	1
3	6								6								7								6								I want to build up my network, knowledge and reputation working in Mergers & Acquisitions for a prestigious Investment Bank.	I want to do a master degree with a top world Business School.	39								4	0	1	4	0	1
2	2	2	5	7	1	1	1	1	7	6	5	7	6	7	7	6	6	7	7	8	7	9	10	10	3	5	5	4	4	3	5	4	Get into Financial Investment field	Have some more family time	16	23.5	30	40.5	17	17	28.5	23	4	0	1	4	0	1
4	6	5	7	7	9	10	8	10	5	5	5	5	5	5	5	6	6	6	8	9	8	8	10	9	6	6	4	5	7	7	6	7	Professional Photographer	Grow my Family Business	33	30.5	33.5	40	50.5	53	50	61.5	4	0	1	4	0	1
4	10	8	8	7	6	6	8	9	4	5	4	5	6	5	5	5	5	6	6	6	5	6	6	6	5	5	6	6	6	5	6	4	getting a job in finance sector	graduating with first class	32.5	35	34	35.5	33	30	38	34.5	4	0	1	4	0	1
2	2	5	1	1	1	1	1		5	6	5	4	5	5	6		5	6	7	1	1	6	1		6	6	5	5	5	4	6		To get an internship.	Graduate with a first.	20	33	20	4.5	5	14.5	6		4	0	1	4	0	0
2	2	1	1	1	1	1	1	1	7	6	6	6	6	7	4	7	6	7	4	6	3	4	6	11	5	5	5	5	4	3	4	5	Successfully getting an internship.	Getting excellent grades within the term 1.	22	20.5	13	18	9	9.5	14	31	4	0	1	4	0	1
3	11	6	10	9	10			10	6	4	6	6	7			5	11	11	8	5	11			6	7	7	7	6	4			4	My goals were achieving new positions in my actually jobs	Getting a training and working then as admin	71.5	50.5	58	42	57			37	4	0	0	4	0	0
4	11	11							6	6							11	7							7	5							My goals were achieving new positions in my actually jobs	Getting a training and working then as admin	71.5	50.5							4	0	0	4	0	0
3	1	5	6	6	3			8	5	5	6	5	5			5	5	1	5	7	6			5	4	3	5	3	4			6	Finding a job.	Get my driving licence.	12.5	14	30.5	25.5	19.5			35	4	0	1	4	0	1
4	1	1	6						5	5	4						5	1	1						4	4	3						Finding a job.	Get my driving licence.	12.5	4.5	13.5						4	0	1	4	0	1
4	9	8	9	10	9	10	9	11	6	6	6	7	7	7	7	7	6	8	8	10	9	8	9	8	7	7	7	7	7	7	7	7	Complete my placement year successfully, gain the needed experience and references to get a good postgraduate job.	Get an end of year placement bonus.	48	52	55	70	63	63	63	66.5	4	0	1	4	0	1
3	3	6	10	10	11	11	11	11	7	7	7	7	7	7	7	7	5	6	6	8	9	10	10	11	6	7	7	7	7	7	7	5	Get an internship/placement	get a first in my 2nd year	25.5	42	56	63	70	73.5	73.5	66	4	0	1	4	0	1
1	2	1							7	7							1	2							5	6							Get direct experience within Mergers and Acquisitions.	Gain business level proficiency in French.	9.5	9.5							4	0	1	4	0	1
4	9	10	10	11	11	11	11	11	6	6	6	7	7	7	7	7	9	7	7	7	8	8	9	6	6	6	7	7	7	7	7	7	Gaining a placement year at PwC	Gain a first at the end of my second year at University	54	51	54.5	63	66.5	66.5	70	59.5	4	0	1	4	0	1
4	3	3	5	6	7		8		7	7	7	6	7		7		8	8	7	6	6		8		5	5	5	5	7		6		WORK PROMOTION	GAIN A DEGREE QUALIFICATION	30.5	30.5	35	33	45.5		52		4	0	1	4	0	1
3	6	6	5	3	6	5	6	1	6	7	7	7	7	7	7	7	5	5	2	4	5	4	8	1	6	6	7	7	6	6	6	6	working for KCD	finishing University with a first	33	36	24.5	24.5	36	29.5	45	6.5	4	0	1	4	0	1
3	6	4	10	6	6	8	7	9	6	6	6	5	5	6	7	5	4	1	1	1	5	4	4	7	7	7	7	7	7	6	7	4	To make the most of out my placement experience so I can gain as much well rounded knowledge for my degree over the course of my placement.	Finish university with a 1st.	32	15.5	33.5	18.5	32.5	36	38.5	36.5	4	1	1	4	1	1
3	6	7	3	4	5	4	6	6	6	6	6	6	6	6	6	5	8	8	2	5	6	6	7	11	5	6	6	7	6	5	6	5	Find a job that gives me stability and makes me quite happy	Finish My degree	38	45	15	29.5	33	27	39	42.5	4	1	1	4	1	1
4	3	6	6	2	1	6	6	6	6	6	6	4	6	6	6	6	1	4	6	6	7	8	7	7	7	7	7	6	6	7	6	7	Find a new job.	Finish my 2nd year course with the 1st class results.	12.5	32	39	22	24	46	39	42.5	4	1	1	4	1	1
3	5	4	6	5	5	3	5	6	7	7	7	7	7	7	7	7	5	6	1	5	5	3	1	6	7	6	7	7	7	7	7	7	Introduce my new invention to the market	Find 2 Co-founders	35	32	24.5	35	35	21	21	42	4	1	0	4	1	0
3	6	2	4	4	5	5	6	6	7	6	6	5	5	5	5	5	1	2	3	3	4	3	4	5	7	6	7	5	6	7	6	5	Understand what kind of job I want to do in the future that suits me and get it	Fast career development	24.5	12	22.5	17.5	24.5	23	27	27.5	4	1	1	4	1	1
1	3	5	5	7	6	8	5	6	5	5	4	3	5	5	5	4	5	6	6	7	8	6	5	6	3	5	4	3	6	5	4	4	As a International student it's been difficult to get a Job for me so I'll definitely try my best to get the Job. And I'll manage my academics and work both successfully.	Exploring the possibilities and new things in London.	15	27.5	22	21	39	35	22.5	24	4	0	1	4	0	1
4	6	5	6	5	5	3	3		5	5	5	6	6	6	6		5	2	4	3	4	1	3		5	6	5	5	6	7	7		Set a career goal/plan.	Enter the job market.	27.5	18.5	25	22.5	27	12.5	19.5		4	1	0	4	1	0
1	6	6		9	8		11		7	7		6	7		7		6	9		6	6		11		5	5		4	7		7		Upon my graduation in 2020 my main goal is to start my career within Banks or Big Multinational. I gave my heart and soul to permit myself to study here in the UK and succeeded with my career afterwards.	Enrolled in a Master degree if jobs choices will not match	36	43.5		39	49		77		4	0	1	4	0	1
1	3	4	4	5	3	5	5	8	7	6	7	7	7	7	7	7	5	4	6	6	6	7	8	9	5	5	6	6	5	5	6	6	Change of career and mentality	Control my temper	23	22	32	35.5	25.5	35	41.5	55	4	1	1	4	0	1
3	3	2	7	8	1	8	5	3	7	7	7	7	7	7	7	7	8	3	7	8	9	10	7	5	5	6	6	6	6	6	6	6	Secure a graduate job that I want	Complete university with a 'first'	30.5	16	45.5	52	30.5	58	38.5	25.5	4	1	1	4	1	1
2	4	6	6	5	4	5	3	3	6	7	7	6	7	6	6	7	7	9	10	9	9	4	5	4	4	5	5	5	5	7	4	6	Receive an offer for my planned industrial placement year	Complete my coursework on time	26	43.5	46	37.5	36.5	29	19	22.5	4	0	1	4	0	1
1	3	3			3	4	7	9	6	5			5	5	4	4	9	9			9	9	9	9	6	5			4	4	4	4	Work for a Swiss bank in Geneva.	Clear CIMA	36	30			25.5	28	32	36	4	0	1	4	0	1
2	4	6	9	11	11	11	11	11	5	5	4	6	6	6	7	6	5	5	8	9	8	10	10	10	5	7	7	7	7	7	7	7	To reconstruct my CV and have a cover letter written	Catching up with all of my University work and consolidate my knowledge in the process	22.5	32.5	46	64.5	61	68	73.5	68	4	0	0	4	0	0
1	3	2	2	4	7	2	7	6	7	7	7	7	4	7	5	7	2	6	2	1	4	1	6	1	7	7	6	7	4	7	4	7	Starting a Business Entrepreneur	Buy a House	17.5	28	13	17.5	22	10.5	29.5	24.5	4	0	0	4	0	0
1	2	2	5	7	8	7	11	11	5	6	5	4	5	6	6	7	6	1	7	8	6	6	10	10	5	5	5	5	5	5	5	6	Finding an internship for the summer of 2020.	Being on top of my reading for university and getting assignments done before the deadline comes.	20	8.5	30	34	35	36	58	68.5	4	0	0	4	0	0
1	4	1	1	3	1	1	1	4	4	4	5	5	5	5	5	6	6	3	5	4	5	4	3	2	5	5	5	6	5	5	4	5	I would like to find a better (paid and one that I would enjoy more) part time job.	Being more consistent with my study, I would like to try doing my assessments (at least) couple days before the deadline.	23	9.5	15	19.5	15	12.5	8.5	17	4	0	0	4	0	0
3	10	10	10	10	11	11	11	11	7	7	6	7	7	7	7	7	6	2	4	2	5	6	8	9	7	7	5	6	7	6	5	7	working in a global financial company	Being healthier	56	42	40	41	56	56.5	58.5	70	4	0	1	4	0	1
2	3	6	6	5	8	4	7	10	5	4	3	5	5	5	5	4	4	3	6	5	11	6	11	11	4	3	4	3	2	5	4	5	Start my business	Become successful is a variety of things: coding, doing a lot of research, spending more time with family and friends, more disciplined, less worrying less stress, more breathwork, get back in touch more natural, listening to the non physical world more, let go of fears, actually putting in the work and actions to the ideas I have in mind for society.	15.5	16.5	21	20	31	25	39.5	47.5	4	0	1	4	0	1
2	6	9	6	6	9	6	6	6	6	5	6	7	7	5	5	7	8	6	7	8	9	6	7	10	7	5	6	6	7	5	5	6	I have Opened a Startup one year ago and I have not been dedicating much time for it. I would like to dedicate more of my time and attention towards this startup and less to other day to day activities.	Become more productive.	46	37.5	39	45	63	30	32.5	51	4	0	0	4	0	0
2	1	1	1	3	1	1	1	1	6	6	3	5	5	5	3	5	7	6	7	6	7	7	7	7	5	5	2	6	6	6	5	6	Summer internship	Achieving good grades	20.5	18	8.5	25.5	23.5	23.5	19	23.5	4	0	0	4	0	0
4	4	7	9	1	2	10	3	4	7	6	5	5	6	6	5	7	7	10	8	7	1	9	7	11	3	7	4	3	5	6	4	3	Striking a balance between a meaningful work and financially practical work.	Achieving a first degree in university	24.5	56	38.5	13	8.5	57	21.5	30.5	4	1	1	4	1	1
2	3	3	6	3	6	9	6	11	5	5	6	6	6	6	6	6	8	9	8	8	4	7	8	11	6	5	6	5	5	6	5	6	My goal is to get an industrial placement for my third year of University.	Achieving a 1st for my second year of University.	31.5	30	42	29	28	48	38	66	4	0	1	4	0	1
2	2	3	1	1	1	1	1	1	5	3	3	3	3	3	2	3	4	6	6	6	6	6	7	7	6	3	5	5	5	7	5	3	find a job by the end of January	achieve more than 75% for my assignments	17	13.5	16.5	16.5	16.5	22.5	18.5	12	4	0	1	4	0	1
3	4	3	4	5	6	8	11	11	5	5	6	7	6	6	5	6	6	4	8	7	8	10	9	11	5	5	5	6	6	2	5	3	Achieve my Level 6 Promotion in the FA Referee Academy	Achieve at least a 2:1 in my first year studies.	25	17.5	32	38.5	42	34	50	49.5	4	0	1	4	0	1
4	5	6	7	6	4		1		7	6	5	6	5		5		6	9	11	11	11		11		5	6	3	5	6		5		I am applying for a placement year for after this year of study, my options are: PWC, EY, Blackrock, Accenture, Unilever, IBM, NOMURA, BP, Mace, Atkins, Bank of England I wish to be accepted by at least 5 of these companies (especially first 5).	Achieve a reputable role in the university for better employability. e.g. Business Faculty officer, or Officer for the BAME society.	32.5	45	34	45.5	43		30		4	0	1	4	0	1
2	1	1	1		5		1	1	7	7	7		7		7	7	3	5	6		6		7	7	6	5	4		4		5	5	My first goal at this time to manage a placement which will help me improve my professional skills.	Achieve a good grade in my post graduation degree.	12.5	16	15.5		29.5		21	21	4	1	1	4	1	1
3	1	3	6	6	7	11	11	11	6	6	5	6	6	6	6	5	6	5	6	9	8	7	7	8	6	6	7	6	6	7	7	6	Find a work placement in the sphere I am studying now.	Achieve a first in at least 3 of my subject for this year.	21	24	36	45	45	57.5	57.5	51.5	4	0	1	4	0	1
2	8	8	10	10	9	9	9	10	4	4	2	3	3	4	5	2	8	8	8	8	8	9	6	6	4	2	3	3	3	4	5	3	My goal in life is to give my son the best life possible, by doing this I have had to develop new skills and come out of my comfort zone.	To network and meet new people in my field of work so I can one day manage my own company	32	24	22	27	25.5	36	37.5	19	5	1	1	5	1	1
3	4	4	5	4	7	8	9	10	6	6	6	5	5	6	5	6	4	5	3	3	6	7	5	9	7	6	7	6	7	7	7	7	My first goal is to make my familiy truly proud of me. (Becoming visibly succesful)	To have a healthy mind and body.	26	27	25.5	19	38.5	48.5	40	61.5	5	1	1	5	1	1
4	11	10	9	10	8	9	8	10	7	7	7	7	7	7	7	6	10	9	11	8	7	9	8	10	7	7	7	7	7	7	7	6	Being a good mum	succeed in my studies	73.5	66.5	70	63	52.5	63	56	60	5	1	1	5	1	1
4	5	9	9	9	8	8	9	9	5	3	4	3	3	5	3	3	5	8	7	6	4	5	4	1	5	3	4	4	5	5	5	7	Manage my time-study with my time with my daughters and my husband	Lose weight	25	25.5	32	25.5	22	32.5	23.5	17	5	1	1	5	1	1
4	2	1	2	7	4	2	4	6	6	5	5	3	5	5	6	3	7	3	7	7	5	7	1	5	6	6	5	5	6	5	7	6	Find a partner	Fix my overthinking habit	27	11.5	22.5	28	25	22.5	15.5	24	5	0	1	5	0	1
4	5	2	1	5	5	6	6		3	3	5	3	5	5	3		1	1	3	1	4	5	4		5	5	3	3	5	5	2		To learn how to drive	To lose three stones within a year	10	5.5	7	9	22.5	27.5	13		6	0	1	6	0	1
3	6	6	6	5	5	5		5	6	7	7	7	7	7		7	6	6	8	6	6	6		6	4	7	4	7	7	7		5	to become a property manager, have my own houses and buildings and renting them out	To get a 1st Class after I finish my 3rd year at university	30	42	37	38.5	38.5	38.5		32.5	6	0	1	6	0	1
4	5	5	3	2	6	5	7	10	6	5	6	3	4	6	5	6	1	1	3	2	5	5	4	10	7	7	6	3	3	6	3	6	Move abroad	Find peace	18.5	16	18	6	19.5	30	23.5	60	6	0	1	6	0	1
4	6								7								7								6								Move out of London and rent a place by my own.	Find a profitable job in the events industry developing my full potential.	42								6	0	1	6	0	1
4	7	1	6	5	6	4	5	5	6	6	5	5	5	5	5	6	1	2	3	4	5	5	6	11	7	7	6	7	7	7	7	7	Pass my driving licence by the end of November.	Achieve a first grade from my 3rd year.	24.5	10	24	26.5	32.5	27.5	33.5	53.5	6	0	0	6	0	0
4	7	8	3	6	8	8	7	9	6	5	7	7	5	5	5	5	7	6	2	5	8	9	8	8	5	6	7	6	5	5	4	5	Fulfill my duties, well organized and without procrastination.	Work with motivation and precisely	38.5	38	17.5	36	40	42.5	33.5	42.5	7	1	0	7	1	0
2	4	1	6	7	3	8	7	8	6	6	4	4	4	5	5	5	4	2	5	6	6	7	7	7	6	6	4	5	5	6	5	7	Become confident in a crowd	Use English fluently	24	9	22	29	21	41	35	44.5	7	1	1	7	1	1
1	7	5	7	6	6	6	6		5	5	5	4	4	5	6		1	1	1	6	6	2	3		6	6	5	4	4	5	7		My goal is to develop a rigid routine and to stick to it with discipline.	To start exercising every day	20.5	15.5	20	24	24	20	28.5		7	1	1	7	1	1
3	4	4	6	8	9	10	11	10	5	4	4	5	5	6	6	5	5	4	6	7	9	10	10	10	5	4	5	5	5	6	6	5	To be more confident in myself and my actions.	To not overthink everything.	22.5	16	27	37.5	45	60	63	50	7	1	0	7	1	0
1	5	6	7	5	6	6	6	8	4	5	4	5	4	4	5	4	7	6	9	7	5	7	6	5	3	5	5	4	3	5	4	4	Managing my time more efficiently.	To not overreact.	20.5	30	36.5	26.5	19.5	29.5	27	26	7	1	0	7	1	0
2	8	7	5	6	6	7	8		7	6	7	6	7	7	5		6	8	1	4	7	8	7		7	5	7	5	6	6	7		To be able to balance school work whilst working full time.	To not let personal life interfere or affect my school life.	49	41	21	28	42	48.5	44.5		7	1	0	7	1	0
3	8	8	7	8	8	8		8	4	4	4	4	5	4		4	8	8	8	10	10	9		8	4	4	4	5	4	4		4	To not leave work to the last minute and procrastinate - rather revise/study as I go through the year	To keep a positive attitude towards life despite personal situations	32	32	30	41	40	34		32	7	1	0	7	1	0
1	7	7	9	9	9	9	10	10	5	5	6	6	7	6	7	7	8	6	8	9	8	9	10	10	5	5	6	6	6	6	7	7	Build confidence to be able to go into meetings/meet new people and express my goals/objectives confidently.	To improve my presentation skills by presenting to known audience and get feedback	37.5	32.5	51	54	55.5	54	70	70	7	0	1	7	0	1
1	6	4	4	5	8	6	4	3	5	4	5	4	4	5	5	4	1	1	4	1	1	1	1	1	7	7	7	7	7	7	7	7	To be more confident.	To go to the gym more	18.5	11.5	24	13.5	19.5	18.5	13.5	9.5	7	1	0	7	1	0
4	2	1	9	4	4	7	1	2	6	6	5	6	6	5	6	7	7	1	7	5	4	4	6	11	5	6	6	6	6	6	6	6	To stick to a schedule that allows me to finish assignments at least a day before the deadline, so I don't have to do all nighters.	To get a first in my dissertation and overall in my degree	23.5	6	43.5	27	24	29.5	21	40	7	0	0	7	0	0
4	6	7	6	7	8	8	8	9	6	5	4	4	5	3	4	2	7	7	7	7	7	7	8	9	5	6	5	4	5	5	4	3	To speak English fluently	To get a better grade for all my assignment	35.5	38.5	29.5	28	37.5	29.5	32	22.5	7	0	1	7	0	1
4	1	4	3	5	5	6	6	6	6	6	6	7	7	7	6	6	1	1	1	2	5	5	7	9	6	6	7	7	5	6	6	6	To be better at public speaking	To find out what career i want	6	15	12.5	24.5	30	36	39	45	7	1	1	7	1	1
4	5	4	7	7	8	8	8	8	7	7	7	6	7	6	7	7	8	2	6	8	8	8	8	8	3	7	6	6	6	6	7	7	Becoming the person that I wish I am.	To feel better about myself daily.	29.5	21	42.5	45	52	48	56	56	3	1	1	7	1	1
2	4	3	4	5	2	4	4	3	6	6	6	7	7	7	7	4	5	2	3	2	3	8	5	4	5	6	7	7	6	6	7	4	I would like to be able to manage my time better. I currently work full time and also doing a full time degree so currently my work/life balance is not good or healthy.	To do more independent studying for my lectures and completing homework.	24.5	15	22.5	24.5	16	38	31.5	14	7	0	0	7	0	0
3	5	4	6	7	9	9	10	8	7	7	7	6	6	6	7	7	2	4	6	5	5	5	7	5	6	6	5	4	5	5	6	7	My first goal would be to take the time and attribute the attention to myself in order to understand myself, what makes me tick, what soothes me and to all round be more attentive to my need and making myself a priority.	To develop and organised method of setting goals and actively striving to achieve them every day.	23.5	26	36	31	39.5	39.5	56	45.5	7	1	1	7	1	1
3	4	6	6	6	7	8	9	8	7	7	7	7	7	7	7	7	6	4	7	6	5	7	7	8	5	5	5	6	6	6	6	6	To feel confident in myself	To be more motivated in my work	29	31	38.5	39	39.5	49	52.5	52	7	1	1	7	1	1
4	4	4	8	8	8	8	8	9	5	7	6	6	6	6	6	7	4	2	5	5	7	6	4	8	5	7	6	7	7	7	7	7	To have more confidence when presenting presentations.	To be able to clear my mind of unimportant things before starting a piece of work.	20	21	39	41.5	48.5	45	38	59.5	7	1	0	7	1	0
3	8	6	8	8	9	8	11	10	4	5	5	5	5	5	5	5	6	7	6	6	6	6	7	1	4	4	6	6	7	7	5	7	To Balance university, work and volunteering to ensure I achieve a high grade at university whilst keeping in good health.	To apply and achieve for a placement year for 2018.	28	29	38	38	43.5	41	45	28.5	7	1	1	7	1	1
4	6	4	3	3	3	2	4	4	5	6	5	6	7	7	7	5	2	5	3	3	2	2	3	6	7	5	5	7	7	7	7	6	To better manage my time	To achieve work-life balance	22	24.5	15	19.5	17.5	14	24.5	28	7	0	0	7	0	0
4	7	10	10	10	10	7	11	11	5	5	2	3	3	4	1	5	2	6	8	9	6	9	9	11	6	6	5	5	5	1	3	6	To settle in at University to make new friends and try new experiences.	To Achieve a 2:1 or higher at the 1st year of University	23.5	43	30	37.5	30	18.5	19	60.5	7	1	0	7	1	0
2	4	6	7	6	7	6	6	7	6	4	4	4	4	4	4	4	4	6	7	6	7	6	6	7	7	4	6	4	4	4	4	4	Be able to present myself and speak fluently in the English language	Think more strategically and navigate the politics in the workplace	26	24	35	24	28	24	24	28	7	0	1	7	0	1
4	6	7	7	8	7	10	9	10	5	5	6	5	5	5	6	4	7	5	8	6	7	8	7	8	5	7	7	7	7	6	7	6	Being able to present to my peers and lecturers without nerves.	The ability to not stress for hours before a presentation.	32.5	35	49	41	42	49	51.5	44	7	0	0	7	0	0
2	6	7	8		1	6			6	5	5		7	7			6	5	4		1	4			6	3	6		5	4			Keep on top of tasks I have assigned to myself	Take more care of my health and well-being	36	25	32		6	29			7	1	0	7	1	0
1	4	4	8	7	6	7	9	9	7	6	6	5	5	5	5	6	1	1	2	2	4	4	6	4	6	5	7	6	6	6	7	6	Improving my patience with other students. Work on my understanding (putting myself in their shoes before disagreeing with them).	Take care of my health more by, for example, going back to the gym.	17	14.5	31	23.5	27	29.5	43.5	39	7	0	0	7	1	0
2	6	10	7	6	9	6	9	10	5	3	4	5	5	5	4	4	6	6	6	4	5	5	5	4	5	5	5	6	6	6	5	5	Achieve punctuality.	Stop procrastinating	30	30	29	27	37.5	30	30.5	30	7	0	0	7	0	0
2	6	8	8	8	9	8	9	9	4	4	5	6	6	6	6	6	6	8	8	8	9	8	9	9	4	5	6	7	6	7	6	6	Meeting deadlines	Staying in control of everything.	24	36	44	52	54	52	54	54	7	0	0	7	0	0
2	4	4	2	2	5	6	5	4	5	6	5	5	5	5	5	5	3	1	2	5	6	5	4	2	5	4	5	4	3	5	3	3	To gain more confidence	Stay organised	17.5	14	10	15	21.5	27.5	18.5	13	7	1	1	7	1	1
4	1	2	2	1	3	2			7	7	7	7	7	7			2	1	3	4	4	3			5	7	7	7	7	7			Learn time management	Stay on top of uni work	8.5	10.5	17.5	17.5	24.5	17.5			7	1	0	7	1	0
2	6	7	7	8	7	9	9	10	3	3	3	3	3	3	3	3	2	3	4	6	6	6	8	9	5	5	6	6	6	6	6	6	Work on my time management.	Start working on my future career	14	18	22.5	30	28.5	31.5	37.5	42	7	1	0	7	1	0
4	7	8	7						5	5	6						6	5	9						5	6	6						Not bounce back and forget my goals when things get hard.	Stand for my opinion.	32.5	35	48						7	1	1	7	1	1
1	5	3	4	7	11	11	11	10	5	5	5	6	5	5	5	5	3	3	9	8	7	8	9	8	7	6	5	6	5	6	6	7	Find a career mentor that matches me well in terms of similar industry and become a regular mentee.	Secure a graduate job or HR related job once I have graduate.	23	16.5	32.5	45	45	51.5	54.5	53	7	0	0	7	0	0
4	4	1	5	5	4	6	5	5	7	7	7	7	7	5	7	6	6	1	8	6	7	6	7	7	6	6	6	6	5	5	6	6	Publis Speaking	Reduce Stress	32	6.5	41.5	35.5	31.5	30	38.5	36	7	1	0	7	1	0
3	2	3	3	8	8	9	10	9	6	6	6	6	6	6	6	5	2	3	6	8	7	8	9	8	4	3	4	2	2	3	3	3	Move past a certain personal problem	Practice for the Psychometric tests	10	13.5	21	32	31	39	43.5	34.5	7	1	1	7	1	1
3	6	7	7	8	8	9	9	10	5	5	5	5	5	5	6	5	7	8	9	9	10	10	10	10	4	5	4	5	5	4	5	5	Improving presentational skills.	Personal development.	29	37.5	35.5	42.5	45	42.5	52	50	7	1	0	7	1	0
4	7	6	6	9	8	8	8		6	5	5	4	4	5	6		4	6	7	6	10	8	9		7	6	6	6	5	7	7		Find out what exactly I want to do after graduation.	Pass all my courses with distinction	35	33	36	36	41	48	55.5		7	1	1	7	1	1
4	7	5	7	7	8	7	7	9	3	6	5	6	6	6	6	6	9	11	11	11	11	11	11	11	6	6	6	7	7	6	6	6	The ability to speak Spanish with fluidity and to significantly increase my vocabulary in that language.	Obtaining an offer on a graduate scheme.	37.5	48	50.5	59.5	62.5	54	54	60	7	0	1	7	0	1
2	7	10	11	9	11	11	11	11	7	5	4	2	2	1	2	1	5	3	1	1	4	1	1	11	5	6	6	7	5	6	6	4	Not bringing feelings or personal problems into the workplace	Obtaining an internship for summer 2020	37	34	25	12.5	21	8.5	14	27.5	7	1	0	7	1	0
1	8	3	6	6	6	5	6	6	5	6	6	7	6	7	7	6	9	7	8	8	10	11	11	11	6	4	4	5	3	3	3	3	Learning Chinese	Not waiting last minute to start writing an essay	47	23	34	41	33	34	37.5	34.5	7	1	1	7	1	1
1	5	8	7	9	5	10	9	10	6	4	6	6	7	6	6	7	8	2	5	5	4	6	8	9	4	7	6	7	7	7	6	7	My first goal would be to be more productive.	My second goal would be to work more on my physical health.	31	23	36	44.5	31.5	51	51	66.5	7	1	0	7	1	0
4	6	6	7	7	8	7	7	8	6	5	5	6	6	5	5	5	6	7	7	6	7	6	6	7	5	5	5	6	5	5	5	5	My Goal is to build self confidence to enable me stand in public to give a talk or a presentation.	My second goal is to pass my Masters with Destination at the end of my course	33	32.5	35	39	41.5	32.5	32.5	37.5	7	1	1	7	1	1
4	7	6	6	9					5	5	4	5					8	7	8	7					5	6	5	5					Relationship goal, I tend to get too involved. My goal to be more firm and maybe more reserved.	My second goal is to improve my written English to the same standards as my spoken English.	37.5	36	32	40					7	1	1	7	1	1
3	5	5	9	9	5			11	4	5	3	5	6			5	4	6	8	7	4			7	5	4	5	6	6			7	My first goal is to remain focus and level headed with university and everything else I am trying to achieve.	My second goal is to continue building my social media account and making sure i take a new picture every 2 to 3 days.	20	24.5	33.5	43.5	27			52	7	1	1	7	1	1
1	9	5							6	6							8	5							7	7							My current stage in life is very self focused due to dependency of others as well as pursuing a masters. My goal is to maintain a clear head and overcome what may be cumbersome so that I complete my education with excellence upon which I will find relevant, interesting, challenging and lucrative work as I have a very particular life style in mind.	My second goal is a very emotional one, relating to love, family and my future career. I intend to marry someone who lives abroad whom I love deeply. However, due to life circumstance and current stage in life it is not possible at this time. My goal is to bring this person to live with me and begin a family, which is only something I will fully pursue once I have achieved my first goal.	55	32.5							7	1	1	7	1	1
2	2	3	5	4	1	3	3	6	6	5	5	6	7	4	4	4	3	2	3	3	4	5	3	5	7	6	7	6	5	5	7	3	My goal is to socialise with as many people i can .	My goal is to do well in all my assignments and get a part time job.	16.5	13.5	23	21	13.5	18.5	16.5	19.5	7	1	0	7	1	0
3	3	2	4	4	3	3	3	3	5	5	4	4	4	3	3	3	1	2	3	3	3	4	4	3	6	6	6	7	6	6	7	6	Public Speaking	Making a small business in a foreign country	10.5	11	17	18.5	15	16.5	18.5	13.5	7	1	0	7	1	0
2	6	5	6	8	7	8	7	7	5	5	4	6	6	6	7	6	6	6	6	7	7	7	6	7	4	4	4	5	6	6	7	6	Stay positive and believe that things will get better and be confident.	Look forward and be smart.	27	24.5	24	41.5	42	45	45.5	42	7	1	0	7	1	0
1	3	1	1	2	1	1	1	1	6	7	7	7	7	7	7	7	4	2	5	4	5	6	4	4	5	6	6	6	6	6	6	7	Learn how to play the piano.	Learn Spanish on the conversational level.	19	9.5	18.5	19	18.5	21.5	15.5	17.5	7	0	1	7	0	0
2	1	6	3	7		6	6	6	5	4	5	5		5	5	4	1	7	1	6		9	6	7	3	4	6	6		4	4	5	focusing on getting my tasks completed	learn about mindfulness	4	26	10.5	35.5		33	27	29.5	7	1	0	7	1	0
4	6	2	3	7	6	9	6	7	5	6	6	4	6	5	5	6	4	4	7	9	5	8	7	9	6	5	5	6	5	6	5	7	Be better at time management for school versus social activities	Keep better tabs on my financials per week/month	27	16	26.5	41	30.5	46.5	32.5	52.5	7	1	1	7	1	1
1	4	1	4	6	8	8	9	9	6	5	5	4	4	3	3	2	5	2	3	3	4	5	4	6	5	5	6	5	6	5	6	4	I would like to be organised and have proper time management skills because I have procrastination problems.	I would like to start an international business back home (Ethiopia).	24.5	7.5	19	19.5	28	24.5	25.5	21	7	1	0	7	1	0
4	5	6	7	8	8	7	8	10	5	5	5	6	6	6	6	6	5	5	6	4	6	5	6	7	5	6	6	7	7	7	7	7	I would like to cut down on my procrastination when working and completing university work, completing my tasks at work, or completing other tasks of priority.	I would like to be more creative.	25	30	35.5	38	45	38.5	45	54.5	7	1	0	7	1	0
3	4	4							5	5							2	4							6	6							I want to speak English fluently and confidently.	I want to become more self-confident.	16	22							7	0	1	7	0	1
4	5	5	6	6	5	6	5	6	5	5	5	5	6	5	6	6	4	4	6	5	2	6	4	4	5	7	5	4	7	5	7	7	I want to be able to be strong willed and be positive thinker. I want my focus to improve.	I want to be less emotional.	22.5	26.5	30	25	22	30	29	32	7	1	0	7	1	0
3	4								5								6								5								I want to grow as a person by being and doing what makes me happy regardless of others thoughts and expectations.	I also want to focus more on my course work and try my absolute hardest to get the best grades.	25								7	1	0	7	1	0
4	4	5	5	3	6	4	2	5	7	7	6	7	5	7	7	7	5	10	5	10	8	1	1	1	7	5	7	5	5	7	7	4	self-discipline	having a healthy relationship	31.5	42.5	32.5	35.5	35	17.5	10.5	19.5	7	1	0	7	1	0
1	3	3	3	5		7	6	7	5	5	3	4		2	5	4	1	2	6	9		5	5	8	6	4	2	2		4	5	3	Get a proper social life and enjoy the world more.	Getting into sport activities, for instance goong to the gym consistently	10.5	11.5	10.5	19		17	27.5	26	7	1	0	7	1	0
4	4	1	4	2	2	3	1	1	6	6	6	7	7	7	7	7	1	1	1	1	1	1	1	1	6	6	7	7	7	7	7	6	Improving communications and networking skills	get work experinece	15	6	15.5	10.5	10.5	14	7	6.5	7	1	0	7	1	0
3	8	8	7	8	10	8	9	9	5	5	3	3	3	3	4	5	6	8	9	11	9	9	9	11	5	4	3	3	3	4	4	3	Being more sociable	Get through university	35	36	24	28.5	28.5	30	36	39	7	1	0	7	1	0
4	1	1	1	1	1	1	11	11	5	6	3	3	3	3	5	5	1	1	1	1	1	2	4	1	5	6	5	5	5	5	5	6	Learn new skills of Adobe Photoshop and Lightroom	Get more clients photoshoot bookings	5	6	4	4	4	6.5	37.5	30.5	7	0	0	7	0	0
1	11	11	4	3	2	1	2	2	4	6	5	5	6	5	5	4	1	4	6	9	8	2	7	1	7	7	6	6	6	5	6	4	Reading two non-academic books a month.	Get involved. Find activities or extra-curriculars to join	25.5	47	28	34.5	30	7.5	26	6	7	0	0	7	0	0
2	6	7	8	9	9	7	9	8	3	6	5	6	5	5	6	6	6	6	9	8	8	8	8	7	5	7	6	5	6	6	6	5	Discipline myself to maintain a good sleep schedule to encourage productivity and punctuality	Get better at time management.	24	42	47	47	46.5	41.5	51	41.5	7	0	0	7	0	0
3	2	3	3	5	3	5	6	7	5	6	6	6	6	6	6	6	1	1	1	3	2	3	3	6	6	6	6	7	7	7	7	6	improving my general confidence	get an industrial placement job	8	12	12	25.5	16	25.5	28.5	39	7	1	1	7	1	1
3	2	7	11	11	11	11	11	11	7	3	5	6	5	5	5	3	5	1	7	9	9	10	9	10	5	6	6	3	5	3	2	3	Building a relationship with another person	Get a job	19.5	13.5	48.5	46.5	50	42.5	36.5	31.5	7	1	1	7	1	1
3	8	7	7	8	9	9	10	9	4	4	3	3	3	4	4	3	1	4	5	6	6	5	7	7	6	6	6	6	6	6	6	6	Learn English fluently	Get a good job	19	26	25.5	30	31.5	33	41	34.5	7	0	0	7	0	1
4	6	3	6	6	6	5	5	5	7	5	6	4	5	6	6	5	4	5	9	11	10	8	7	7	7	6	5	4	4	5	5	6	To be organised with work, studies and societies.	Get a 1st in most courseworks	35	22.5	40.5	34	35	35	32.5	33.5	7	1	0	7	1	0
4	5	7	10	10	9	7	6	6	6	7	5	6	5	5	5	6	10	11	10	9	8	2	5	10	6	7	6	6	6	7	7	5	Be more confident interacting with people and starting conversations.	Focus all my energy on my studies and work.	45	63	55	57	46.5	24.5	32.5	43	7	1	1	7	1	1
3	1	4	4	7	9	5	7	6	4	3	1	3	4	5	3	1	4	4	4	7	8	1	7	5	5	4	5	5	4	3	5	5	Doing things that need to be done in the right time	Finish my first year with a 2:1 or above	12	14	12	28	34	14	28	15.5	7	1	1	7	1	1
2	6	8	7	8	8	10	8		5	4	3	3	3	3	3		2	8	8	7	8	4	7		4	3	2	5	3	5	3		Being assertive	Finding time to extend my current network support, to socialise more	19	28	18.5	29.5	24	25	22.5		7	1	0	7	1	0
1	6	7	8	8	8	9	7	8	5	5	5	4	5	5	6	5	6	8	7	6	7	7	7	9	6	6	6	5	5	6	5	6	Being able to master the use of Microsoft Excel	Finding a Spring week/Internship	33	41.5	41	31	37.5	43.5	38.5	47	7	1	0	7	1	0
2	6	5	6	6	6	7	7	7	7	7	7	7	7	7	7	7	7	5	7	5	6	7	8	6	6	7	5	6	6	5	6	6	Become the best version of myself	Find the right balance between work and play	42	35	38.5	36	39	42	48.5	42.5	7	1	1	7	1	1
3	5	6	7	8	9	10	10	10	6	6	7	6	7	6	5	6	4	4	1	6	8	8	9	9	7	7	6	6	6	6	6	6	Adapt to new country where I am living now	Find a good part-time job appropriate to my skills and experience	29	32	27.5	42	55.5	54	52	57	3	1	1	7	1	1
3	7	8	8	7	9	8	9	9	3	3	3	3	3	3	3	3	4	5	6	9	7	9	9	7	4	5	5	3	4	3	4	3	Committing to an activity outside of university which is beneficial for me/ committing to a special goal I have set myself such as staying on top of work.	Expand my knowledge in business as well as the terms I use	18.5	24.5	27	24	27.5	25.5	31.5	24	7	1	0	7	1	0
4	7	6	7	6	3	1	1	8	1	5	4	1	2	1	1	1	11	2	1	5	3	1	1	1	5	1	2	5	2	1	1	1	Monday to Friday read 18hours per week	Exercise at least 10 hours a week	31	16	15	15.5	6	1	1	4.5	7	0	0	7	0	0
2	1	1	1	5		4	6	6	7	7	7	7		7	7	7	6	7	8	9		8	9	5	6	3	3	2		5	5	4	Be able to do presentations confidently without getting nervous	Engage with as many people I can	21.5	14	15.5	26.5		34	43.5	31	7	0	0	7	0	0
3	8	8	9						5	5	7						7	7	4						5	6	7						Keeping on top of workloads	Creating a close and solid friendship group	37.5	41	45.5						7	1	0	7	1	0
2	1	1	2	2	8	11	10		7	4	3	3	4	2	2		6	7	6	9	8	10	10		2	2	2	1	2	2	2		I want to speak in English in public / do a presentation in English	Create More structure for my studies/have an overview of everything relating to studies (e.g. deadlines)	9.5	9	9	7.5	24	21	20		7	0	0	7	0	0
4	5	2	4	5	5				3	5	5	5	7				8	5	5	8	8				7	7	5	5	7				start my youtube channel	complete university	35.5	22.5	22.5	32.5	45.5				7	0	0	7	0	0
2	8	5	6	9	7	6	7	8	7	6	6	5	5	6	6	6	4	5	6	9	4	8	7	9	7	5	7	5	6	5	5	4	Overcoming social anxiety	Calm down my perfectionism to avoid burning out	42	27.5	39	45	29.5	38	38.5	42	7	1	1	7	1	1
2	7	6	7	9	9	10	9	11	6	7	7	7	7	7	7	7	4	4	5	4	7	5	5	6	7	6	7	7	7	7	7	7	Overcome my fear of speaking In front of a crowd of strangers; example, presenting.	Build a network of people that can help boost my career and the make my future more successful.	35	33	42	45.5	56	52.5	49	59.5	7	0	1	7	0	1
4	6	7	4	6	5	3	5	6	5	6	5	5	6	6	6	5	5	7	5	5	7	3	5	5	6	6	4	5	6	6	6	6	Completing tasks on time	Being proactive	30	42	20	27.5	36	18	30	30	7	0	0	7	0	0
3	5	8	7	7	8	9	9	9	6	6	6	6	6	6	6	7	6	6	8	10	10	10	10	10	5	6	6	6	6	6	6	6	Be able to stand my ground	Being positive when an issue arises (I tend to think of the worst-case scenario straight away)	30	42	45	51	54	57	57	61.5	7	1	1	7	1	1
2	6	2	1	6	6	6	5	6	3	5	5	6	6	4	5	3	6	1	6	5	3	6	4	6	5	4	5	5	6	3	4	3	Organise my future for after graduating	Being more proactive with after work/ study activities	24	7	17.5	30.5	27	21	20.5	18	7	1	1	7	1	1
1	2	3	4	7	6	10	10	11	5	5	7	5	5	5	5	4	5	2	10	10	8	7	10	11	4	4	5	4	4	5	5	4	Being able to network and meet new people to form beneficial connections with.	Being able to stay organised and keep up with lecture topics and readings.	15	11.5	39	37.5	31	42.5	50	44	7	1	0	7	1	0
3	7	8	10	9	10	11	9	10	5	5	4	4	3	4	2	4	4	8	8	10	10	10	10	9	7	6	4	2	2	5	2	4	Being organised, managing my time perfectly (while still taking good care of myself and of my health) and doing very well at the university.	Being able to overcome difficult situations, not panic/have a breakdown when a problem arises but have a clear judgement	31.5	44	36	28	25	47	19	38	7	1	0	7	1	0
3	7	1	1	8	8			8	5	6	5	4	5			3	4	3	4	7	6			6	3	3	3	3	2			3	Become organised and get used to planning ahead, in order to mitigate stressful situations and improve.	Begin to under promise and over deliver. I have a tendency to overpromise and under deliver, perceiving me in a bad light or lazy.	23.5	7.5	8.5	26.5	26			21	7	1	1	7	1	0
3	4	6	6	11	9	10	10	9	7	6	5	5	6	5	5	6	4	5	6	9	7	9	9	10	6	6	6	5	6	3	3	5	Finding a passion of mine that would help me to start my own business.	Becoming a better person: kinder, more considerate, not as rude sometimes, yet assertive.	26	33	33	50	48	38.5	38.5	52	7	1	1	7	1	1
4	7	4	4	7	3	7	9	3	2	3	5	2	2	3	5	3	4	2	3	4	10	9	4	6	3	5	4	5	4	2	3	3	Try and improve myself	Become more organised	13	11	16	17	23	19.5	28.5	13.5	7	1	0	7	1	0
4	3	4	7	7	7	7	7	9	5	5	4	4	4	4	3	4	2	4	6	5	4	3	2	5	6	6	6	6	6	6	7	6	Improving My Social Skills etc Public Speaking.	Become a good hockey player.	13.5	22	32	29	26	23	17.5	33	7	1	0	7	1	0
4	1	3	4	2	1	2	4	3	7	7	7	7	7	7	7	7	6	2	3	2	1	1	1	1	4	6	6	6	6	6	6	7	Improve my presentation skills	Be more positive and relaxed about situations	15.5	16.5	23	13	6.5	10	17	14	7	1	0	7	1	0
1	6	4	5	10	7	7	8	11	4	4	6	5	7	6	3	5	4	7	7	9	10	5	11	5	6	4	4	5	4	7	5	6	interact with people more often	Be more organised	24	22	29	47.5	44.5	38.5	39.5	42.5	7	1	0	7	1	0
2	3	1	2	3	1	4	5	1	5	3	2	2	2	2	3	1	5	3	4	8	1	8	4	9	6	5	6	6	5	5	6	5	Raise my fluency in the languages I am learning to speak.	Be more affirmative.	22.5	9	14	27	3.5	24	19.5	23	7	0	0	7	0	0
2	4	6	7	8	8	9	9	8	7	6	5	6	6	6	6	6	3	6	6	8	6	8	10	9	7	7	5	6	7	7	7	7	Being able to organize everything.	Be consistent	24.5	39	32.5	48	45	55	62	55.5	7	1	1	7	1	1
2	7	6	6	7	6	6	6	9	3	4	3	4	4	4	4	3	4	5	7	7	6	7	6	6	4	5	3	3	4	3	4	4	Be able to handle all my responsibilities and prioritise more important tasks by also reducing procrastination	Be ahead of what has been given to me and have more advantages	18.5	24.5	19.5	24.5	24	22.5	24	25.5	7	1	0	7	1	0
4	10	10	8	10	11	10			5	5	5	5	4	5			8	10	7	9	11	11			6	6	6	6	6	6			gain the necessary skills for a placement	be able to work well under the pressure of work and university	49	55	41	52	55	58			7	1	1	7	1	1
4	4	4	6	8	8	9	8	9	7	7	7	7	7	6	6	6	7	4	6	8	8	8	8	10	5	7	7	7	7	6	6	6	Be able to talk confidentially in front of people, without being scare of my accent or my English	Be able to share my opinions and tell what I think without the fear of being wrong	31.5	28	42	56	56	51	48	57	7	0	1	7	0	1
4	1	1	1	1	2	2	2	2	5	4	4	5	5	5	5	5	11	11	10	9	10	9	9	9	5	4	4	4	5	4	5	4	Read 5 academic type books before year end	Attend every lecture/seminar all year	30	24	22	20.5	30	23	27.5	23	7	0	1	7	0	1
4	7								6								2								5								Improve my English good enough to establish relevant communications.	acquire work experience.	26								7	0	0	7	0	0
2	3	7	3	6	3	6	8	9	4	3	3	3	3	3	2	3	6	7	7	3	5	7	10	11	4	4	4	4	4	4	4	4	Become more competent with HTML	Achieve at minimum a 2:1 in my course	18	24.5	18.5	15	14.5	23	28	35.5	7	1	0	7	1	0
3	4	6	7						6	6	7						4	6	7						7	6	7						Learn well maths.	01:01:00	26	36	49						1	1	1	7	1	1
4	6	6	9	8	9	9	10		7	7	6	7	6	7	7		2	3	4	7	9	9	8		7	6	4	5	7	7	7		Open a NGO/Charity, (Non-Governmental Origination) to help vulnerable children in Zimbabwe	Work for Ministry of Transport in Zimbabwe	28	30	35	45.5	58.5	63	63		8	0	1	8	0	1
1	11	11	6	9	11	1	1	11	4	3	3	2	3	4	3	3	5	4	1	2	1	2	1	6	5	5	5	5	6	5	3	6	My first goal would be to try and stay committed in my volunteering work at ReachOut. It's a non-for-profit organisation that helps mentor young children at the ages of 8-11 years old.	To regularly practise the homework questions I've been given from my university and to use my revision book to help me complete it.	34.5	26.5	11.5	14	19.5	7	3	34.5	8	0	0	8	0	0
1	11	11	11	11	11	11	11	11	6	6	5	6	6	6	6	6	7	7	9	9	9	9	10	10	7	7	6	6	7	7	7	7	To win a trip to London in a project in my country.	To get my assignments done.	57.5	57.5	54.5	60	64.5	64.5	68	68	8	0	1	8	0	1
3	1	1	1	4	5	4	4	6	7	7	7	7	7	7	7	7	1	2	6	4	6	5	5	8	7	7	5	7	7	7	7	5	Be sponsored with tier 2 visa	To finish my MBA with distinction	7	10.5	18.5	28	38.5	31.5	31.5	41	8	0	1	8	0	1
1	7	9	10	10	9	9	9	9	4	5	5	5	5	5	5	5	7	8	9	6	8	9	7	8	5	6	5	7	5	6	7	6	To be more patient	To be more consistent	31.5	46.5	47.5	46	42.5	49.5	47	46.5	7	1	1	8	1	1
1	5	5	6	7	11	11	11	10	7	7	6	6	5	6	6	7	7	6	5	8	8	9	7	10	5	5	7	7	7	7	7	7	Waking up at 3 AM Monday - Friday.	Running and working out on the same day.	35	32.5	35.5	49	55.5	64.5	57.5	70	3	0	0	8	0	0
1	11	11	11	11	8	11	11	11	3	2	3	5	6	5	5	5	11	11	11	11	11	11	11	11	5	3	5	6	5	6	6	5	Getting involved in charity or voluntary work to help others	Passing my driving test (theory and practical)	44	27.5	44	60.5	51.5	60.5	60.5	55	8	0	1	8	0	1
2	3	2	2	1			3	6	7	7	7	7			7	7	7	7	7	6			8	8	6	5	6	5			5	4	Making all my dreams reality	Passing all my courses with a high score	31.5	24.5	28	18.5			30.5	37	3	1	1	8	1	1
2	3	1	1	1	1		1	1	4	3	2	2	1		2	1	1	1	1	1	1		1	1	2	1	1	1	1		1	1	I will provide free education to 14 crore homeless people in my country by my own income	I want to open the worlds largest solar manufacturing company	7	2	1.5	1.5	1		1.5	1	8	0	1	8	0	1
4	2	3	4	5	6	7	9	11	3	1	3	3	2	2	2	2	2	1	2	2	4	5	4	1	7	7	7	7	7	7	7	7	Finishing these questionnaires	Have a girlfriend	10	5	13	14.5	20	24.5	23	14.5	8	0	0	8	0	0
3	4	4	4	4	4	8	7	6	6	5	6	6	6	5	5	5	2	4	7	3	4	4	4	8	7	7	7	7	6	7	6	4	To make a decision ASAP about my future life after graduation this year: Where do I want be (in what country)? Should I do Masters degree? Should I start working?	Find and get a job suitable for me, where I will be happy to work and stay as long as I want	19	24	36.5	22.5	24	34	29.5	31	8	1	0	8	1	0
3	4	8	1	1	6	6		6	5	5	7	7	7	7		7	8	7	6	8	9	10		10	5	6	7	5	6	7		7	Write a book on my life	Achieving a 1st in my degree	30	41	24.5	23.5	48	56		56	8	0	1	8	0	1
